# Supplementary material for: catena-Poly[[lead(II)-μ-N′-[1-(pyridin-2-yl-κN)ethyl­idene]isonicotino­hydrazidato-κ3 N′,O:N 1] perchlorate]
Source: Acta Crystallogr Sect E Struct Rep Online. 2011 Nov 9;67(Pt 12):m1727–8. doi: 10.1107/S1600536811046691 (PMC3238641; doi:10.1107/S1600536811046691)
Supplement: Supplementary file 2 [file e-67-m1727-Isup2.hkl]

#
# h,k,l, Fc-squared, Fo-squared, sigma(Fo-squared) and status flag
#
data_I
_shelx_title ' M5 in P2(1)/n'
_shelx_refln_list_code          4
_shelx_F_calc_maximum      440.33
_exptl_crystal_F_000      1024.00
_reflns_d_resolution_high  0.8409
 
loop_
 _symmetry_equiv_pos_as_xyz
 'x, y, z'
 '-x+1/2, y+1/2, -z+1/2'
 '-x, -y, -z'
 'x-1/2, -y-1/2, z-1/2'
 
_cell_length_a    10.0620
_cell_length_b    14.4431
_cell_length_c    11.1456
_cell_angle_alpha  90.000
_cell_angle_beta   99.174
_cell_angle_gamma  90.000
 
_shelx_F_squared_multiplier     1.000
 
loop_
 _refln_index_h
 _refln_index_k
 _refln_index_l
 _refln_F_squared_calc
 _refln_F_squared_meas
 _refln_F_squared_sigma
 _refln_observed_status
   2   0   0    12410.22    11505.30    327.38 o
   4   0   0   100603.88   107648.14   2944.36 o
   6   0   0    11713.28    10871.01    347.84 o
   8   0   0    10231.41     9682.21    337.61 o
  10   0   0    15110.89    13823.55    472.65 o
   1   1   0     3633.67     3465.80     60.61 o
   2   1   0    10855.58    12080.25    395.92 o
   3   1   0     5162.98     5304.28    120.06 o
   4   1   0      103.38      218.82     28.94 o
   5   1   0     8563.13     9371.02    210.51 o
   6   1   0     1360.00     1447.54     66.55 o
   7   1   0     3883.45     3643.04    116.41 o
   8   1   0      327.50      349.02     86.96 o
   9   1   0     5700.15     5732.95    181.88 o
  10   1   0       35.33      -35.30     39.85 o
  11   1   0     3850.13     3852.83    216.89 o
   0   2   0    68958.09    71494.88   1393.76 o
   1   2   0     5234.75     5933.19     78.60 o
   2   2   0    71908.34    74857.33   1017.95 o
   3   2   0      378.80      433.46     20.04 o
   4   2   0    55774.63    57448.86    756.58 o
   5   2   0     1424.97     1259.06     36.70 o
   6   2   0    31586.09    31463.28    430.37 o
   7   2   0      140.35      128.34     33.08 o
   8   2   0    16716.11    16981.67    254.13 o
   9   2   0      944.30      969.20     60.44 o
  10   2   0     5707.19     6095.38    272.13 o
  11   2   0      112.40       29.08     59.49 o
   1   3   0     9573.29     9947.95    145.71 o
   2   3   0     3401.79     3750.19     62.32 o
   3   3   0      969.99     1012.46     26.63 o
   4   3   0     1574.82     1484.25     43.20 o
   5   3   0     7103.69     7052.51    112.23 o
   6   3   0      573.17      574.18     31.26 o
   7   3   0     7241.08     7430.56    125.11 o
   8   3   0      350.78      419.40     44.39 o
   9   3   0     3271.09     3412.27    136.44 o
  10   3   0      117.02       31.06     82.87 o
  11   3   0     4464.23     4518.92    167.36 o
   0   4   0    15449.90    15456.94    315.32 o
   1   4   0      115.49      162.92     20.45 o
   2   4   0    67515.59    68210.26    838.07 o
   3   4   0     1333.91     1284.46     31.78 o
   4   4   0    41040.38    42310.29    689.41 o
   5   4   0     4831.01     5125.97     92.37 o
   6   4   0    26133.56    26027.95    377.98 o
   7   4   0     2220.91     2280.55     62.35 o
   8   4   0    18044.73    18222.34    332.25 o
   9   4   0      391.80      256.09     56.05 o
  10   4   0     3691.28     3673.61    142.37 o
  11   4   0      120.86       18.32     59.72 o
   1   5   0      196.25      251.51     19.91 o
   2   5   0      325.03      295.56     21.62 o
   3   5   0      533.98      647.43     25.14 o
   4   5   0      407.64      339.54     22.18 o
   5   5   0     2946.27     2769.17     55.05 o
   6   5   0     3359.11     3072.42     70.03 o
   7   5   0     4490.98     4524.27    112.50 o
   8   5   0      314.68      281.29     54.07 o
   9   5   0     3588.44     3674.74    137.43 o
  10   5   0      584.34      581.02     74.86 o
  11   5   0     3006.66     3067.48    139.98 o
   0   6   0    54953.61    56333.54   1112.32 o
   1   6   0     1420.60     1449.09     38.69 o
   2   6   0    50716.19    51348.28    720.79 o
   3   6   0    13739.63    13256.91    203.44 o
   4   6   0    30809.28    30753.24    504.17 o
   5   6   0     1858.24     1932.80     46.54 o
   6   6   0    20081.69    18977.82    497.25 o
   7   6   0     6149.42     6131.07    194.38 o
   8   6   0     8564.92     8369.48    255.76 o
   9   6   0      306.07      335.98     64.91 o
  10   6   0     5411.16     4872.86    171.44 o
  11   6   0      357.60      282.66     74.25 o
   1   7   0       10.03       57.17     28.32 o
   2   7   0      152.19      200.83     22.06 o
   3   7   0     1461.46     1458.29     44.66 o
   4   7   0        8.50       -2.36     21.48 o
   5   7   0     1945.18     1984.46     49.15 o
   6   7   0      753.93      734.75     48.65 o
   7   7   0     2527.12     2539.11    161.64 o
   8   7   0      546.14      514.71     67.59 o
   9   7   0     3585.65     3424.86    270.09 o
  10   7   0      352.60      314.63     71.08 o
   0   8   0    37194.45    37960.85    766.55 o
   1   8   0     9932.01     9906.45    158.70 o
   2   8   0    26776.12    27658.39    403.62 o
   3   8   0     6275.20     6468.51    116.29 o
   4   8   0    21448.07    20649.25    322.54 o
   5   8   0     6481.06     6161.38    116.48 o
   6   8   0    16864.64    15138.64    559.61 o
   7   8   0     1657.77     1498.18     91.86 o
   8   8   0     4442.65     4052.18    212.80 o
   9   8   0     2045.39     1926.19    110.62 o
  10   8   0     5023.34     5291.80    185.91 o
   1   9   0      622.86      748.09     40.23 o
   2   9   0      199.79      230.99     28.47 o
   3   9   0      614.67      583.93     37.53 o
   4   9   0     4065.49     3975.25     86.24 o
   5   9   0      967.77     1023.10     58.22 o
   6   9   0      669.13      758.36     68.71 o
   7   9   0     5002.41     4754.42    405.13 o
   8   9   0     1480.82     1701.29    100.36 o
   9   9   0     2925.62     2992.48    136.72 o
  10   9   0      207.21      224.05     73.79 o
   0  10   0     4511.08     4567.00    130.45 o
   1  10   0     9554.32     9318.36    165.39 o
   2  10   0    23620.21    24153.90    361.85 o
   3  10   0     6844.83     6903.09    128.61 o
   4  10   0     8447.62     7889.81    171.23 o
   5  10   0     1130.32     1185.60     80.67 o
   6  10   0    12350.64    11718.53    360.12 o
   7  10   0     3423.09     3165.14    130.19 o
   8  10   0     4645.27     4509.68    165.66 o
   9  10   0     1062.50      999.06    106.40 o
   1  11   0      290.98      384.60     35.06 o
   2  11   0      102.02      137.74     30.15 o
   3  11   0      247.30      230.92     42.72 o
   4  11   0      884.21      943.50     62.41 o
   5  11   0     1009.84     1009.93    145.27 o
   6  11   0      557.06      648.53     73.41 o
   7  11   0     1476.85     1416.28    125.84 o
   8  11   0      713.67      718.24     87.52 o
   9  11   0      800.15      790.28     92.56 o
   0  12   0     7071.13     6946.94    186.86 o
   1  12   0     5981.01     5914.23    117.53 o
   2  12   0    10445.33    11008.32    312.46 o
   3  12   0     7291.31     7464.84    261.25 o
   4  12   0     6788.19     6642.90    278.27 o
   5  12   0     3176.93     2955.70    124.84 o
   6  12   0     4052.24     4241.71    245.53 o
   7  12   0     3196.31     3113.49    136.00 o
   8  12   0     2938.12     2815.72    240.42 o
   1  13   0        4.82       -2.38     30.76 o
   2  13   0      432.18      479.09     53.03 o
   3  13   0      654.91      663.16     71.95 o
   4  13   0      122.05      109.06     57.66 o
   5  13   0      381.03      393.12     69.62 o
   6  13   0      876.90     1005.27     90.84 o
   7  13   0      446.57      458.38     77.31 o
   0  14   0     7280.11     7702.31    211.33 o
   1  14   0     6456.40     6577.88    194.93 o
   2  14   0     3712.89     3654.88    121.89 o
   3  14   0     5518.61     5345.47    173.17 o
   4  14   0     3492.74     3377.41    137.08 o
   5  14   0     3377.85     3204.02    257.81 o
   6  14   0     1675.75     1758.55    113.24 o
   1  15   0       63.29       49.05     48.70 o
   2  15   0      275.41      239.96     61.93 o
   3  15   0      738.31      780.67    216.89 o
   4  15   0      278.63      181.86     67.26 o
   5  15   0      345.76      241.14     72.54 o
   0  16   0     2515.82     2696.78    190.29 o
   1  16   0     4495.51     4417.56    241.44 o
   2  16   0     2372.00     2652.57    128.16 o
   3  16   0     2502.43     2585.25    211.77 o
   4  16   0     1111.65     1235.42    120.72 o
   1  17   0       38.87       87.98    108.44 o
 -11   0   1     7883.02     8544.58    339.66 o
  -9   0   1    16249.58    16487.59    529.94 o
  -7   0   1    24458.48    23949.77    707.96 o
  -5   0   1    23407.87    23610.12    677.26 o
  -3   0   1    67610.20    72113.27   1972.45 o
  -1   0   1    43382.14    46955.30    796.00 o
   1   0   1    33315.16    32253.28    491.84 o
   3   0   1    18859.37    19880.05    568.82 o
   5   0   1      271.21      243.49     51.15 o
   7   0   1     3525.53     3351.54    161.64 o
   9   0   1      109.64      196.43     83.89 o
  11   0   1      218.78      291.07     75.12 o
 -11   1   1        4.90      113.11     61.38 o
 -10   1   1      833.57      911.48     53.69 o
  -9   1   1      590.20      634.88     43.66 o
  -8   1   1     3695.83     3595.74     94.76 o
  -7   1   1      385.97      434.64     38.95 o
  -6   1   1     8345.78     8441.70    158.65 o
  -5   1   1       92.11      138.95     23.21 o
  -4   1   1    29788.59    30646.79    515.53 o
  -3   1   1      657.02      759.33     23.96 o
  -2   1   1    21240.93    21635.34    299.84 o
  -1   1   1      561.08      465.81     16.54 o
   0   1   1    82745.11    80916.33   1100.30 o
   1   1   1     3072.96     3510.90     89.65 o
   2   1   1    41893.08    43818.03    585.25 o
   3   1   1      714.83      601.19     38.98 o
   4   1   1    43669.54    44454.84    599.16 o
   5   1   1        4.63        5.12     28.94 o
   6   1   1    36717.27    36556.21   1027.15 o
   7   1   1      152.21      212.82     37.97 o
   8   1   1    17450.15    17635.19    307.44 o
   9   1   1       46.68       28.23     40.92 o
  10   1   1    14336.55    14686.92    327.44 o
  11   1   1        2.72       43.69     45.29 o
 -11   2   1     6909.61     6613.04    290.55 o
 -10   2   1       54.06       55.67     48.18 o
  -9   2   1    17100.25    16883.09    231.71 o
  -8   2   1      483.68      541.34     39.04 o
  -7   2   1    24172.95    24880.96    363.95 o
  -6   2   1       33.77       72.46     21.85 o
  -5   2   1    23483.00    22302.96    320.73 o
  -4   2   1     4658.88     4798.59     87.71 o
  -3   2   1    35021.37    36894.62    509.40 o
  -2   2   1     9505.63    10589.73    131.39 o
  -1   2   1    20257.40    21782.11    349.05 o
   0   2   1     2788.35     3237.75     60.42 o
   1   2   1    26535.28    26932.48    436.19 o
   2   2   1     2449.47     2347.90     59.07 o
   3   2   1    12963.89    12962.71    189.07 o
   4   2   1     2961.19     2720.67     64.21 o
   5   2   1     1992.58     2200.43     77.44 o
   6   2   1      215.87      189.56     32.02 o
   7   2   1      620.04      649.59     37.82 o
   8   2   1      259.08      279.04     51.78 o
   9   2   1       21.79      -40.51     40.76 o
  10   2   1      233.10      174.50     49.58 o
  11   2   1       74.39       22.51     96.17 o
 -11   3   1       22.65       -8.68    150.39 o
 -10   3   1      118.16       63.93     52.44 o
  -9   3   1      544.28      539.80     64.08 o
  -8   3   1     3202.54     3191.85     66.66 o
  -7   3   1       72.42       53.42     22.64 o
  -6   3   1    12540.50    12290.93    164.69 o
  -5   3   1       45.85       38.43     16.05 o
  -4   3   1    18307.07    18635.28    232.41 o
  -3   3   1     4749.33     5054.37     73.19 o
  -2   3   1    62211.25    62981.11    773.40 o
  -1   3   1      250.34      249.89     22.53 o
   0   3   1    41716.96    41291.26    574.06 o
   1   3   1    17065.82    18073.25    299.15 o
   2   3   1    71500.43    73845.36   1047.82 o
   3   3   1      555.16      567.03     23.64 o
   4   3   1    51402.85    51489.17    711.28 o
   5   3   1     2464.16     2410.81     75.12 o
   6   3   1    24587.23    24684.88    410.04 o
   7   3   1      786.41      754.47     51.96 o
   8   3   1    21186.25    20918.48    355.15 o
   9   3   1      480.69      495.13     52.05 o
  10   3   1     8712.46     9242.30    364.21 o
  11   3   1      235.99      156.45     65.25 o
 -11   4   1     7873.11     7842.87    231.37 o
 -10   4   1      546.80      574.10     72.17 o
  -9   4   1    12166.02    11797.59    291.53 o
  -8   4   1      402.22      464.32     65.55 o
  -7   4   1    16318.73    16607.72    262.67 o
  -6   4   1      984.36     1097.96     51.09 o
  -5   4   1    39494.05    40479.77    567.31 o
  -4   4   1      748.23      722.49     40.46 o
  -3   4   1    12079.13    12493.12    221.14 o
  -2   4   1      266.67      243.08     16.33 o
  -1   4   1    37426.24    38675.05    679.38 o
   0   4   1     1067.08     1133.20     36.92 o
   1   4   1     7638.63     7396.74    115.97 o
   2   4   1     6804.96     6949.33    112.95 o
   3   4   1     6518.07     6658.32    141.84 o
   4   4   1      134.61      175.34     20.59 o
   5   4   1     4821.26     4563.18    119.81 o
   6   4   1      185.63      332.57     69.22 o
   7   4   1       17.90       -9.74     41.88 o
   8   4   1      192.58      125.35     52.44 o
   9   4   1       37.74       31.46     51.55 o
  10   4   1        6.43      -73.94     65.48 o
  11   4   1       98.83       57.47     64.40 o
 -11   5   1      139.19      166.40     65.80 o
 -10   5   1      480.64      441.59     73.66 o
  -9   5   1      252.09      312.10     59.27 o
  -8   5   1     3366.50     3500.52    125.85 o
  -7   5   1     2380.16     2273.08    141.75 o
  -6   5   1    10164.77    10007.46    204.96 o
  -5   5   1      313.41      387.85     30.98 o
  -4   5   1    11059.66    10753.04    166.83 o
  -3   5   1     4188.11     3973.01     63.52 o
  -2   5   1    29952.67    28661.59    361.00 o
  -1   5   1      979.38     1022.90     29.47 o
   0   5   1    27674.93    26749.90    380.22 o
   1   5   1      250.97      248.56     24.51 o
   2   5   1    43587.83    45067.78    870.64 o
   3   5   1     6102.96     5936.35    103.51 o
   4   5   1    46870.40    47373.69    593.27 o
   5   5   1     4996.50     5231.85     86.06 o
   6   5   1    21331.45    20848.36    367.23 o
   7   5   1     3566.10     3521.50    106.13 o
   8   5   1    14409.80    14415.94    459.84 o
   9   5   1     1320.31     1320.40    170.85 o
  10   5   1     7055.31     6942.19    211.22 o
  11   5   1      223.96      149.90    178.01 o
 -11   6   1     5286.64     5649.28    577.00 o
 -10   6   1      973.44     1060.48     89.39 o
  -9   6   1     8874.31     8450.28    233.66 o
  -8   6   1      312.25      326.03     56.48 o
  -7   6   1    16613.04    16365.18    373.27 o
  -6   6   1     5607.55     5505.88    122.77 o
  -5   6   1    19940.95    19932.78    262.85 o
  -4   6   1     2199.24     2310.74     48.03 o
  -3   6   1    26046.85    26099.19    333.86 o
  -2   6   1     3026.76     3001.67     73.24 o
  -1   6   1    17414.67    17596.43    257.38 o
   0   6   1     2953.11     2820.29     94.51 o
   1   6   1    16120.59    16834.59    249.75 o
   2   6   1      240.60      295.86     25.06 o
   3   6   1     6228.40     6097.98    107.87 o
   4   6   1     4730.53     4427.51     88.61 o
   5   6   1     3700.31     3618.87     80.99 o
   6   6   1      290.22      310.64     52.57 o
   7   6   1      477.66      521.26     48.24 o
   8   6   1        2.86       -0.74     49.15 o
   9   6   1       37.90      -41.45     51.62 o
  10   6   1       20.55      152.10     66.13 o
 -10   7   1     1745.52     1604.33    103.08 o
  -9   7   1      837.87      776.97    115.61 o
  -8   7   1      999.05     1179.11     84.41 o
  -7   7   1      229.53      194.38     47.75 o
  -6   7   1     2111.43     2120.10     72.00 o
  -5   7   1     1225.67     1317.23     45.89 o
  -4   7   1     9736.90     9062.99    131.45 o
  -3   7   1      979.91      973.60     36.27 o
  -2   7   1    15251.13    15671.78    234.56 o
  -1   7   1     4210.75     4269.61     78.36 o
   0   7   1    35478.75    35865.05    510.58 o
   1   7   1     8536.36     8940.09    144.33 o
   2   7   1    23795.25    23394.89    344.08 o
   3   7   1     4535.83     4293.07    103.57 o
   4   7   1    17862.45    18394.87    282.21 o
   5   7   1     4425.03     4448.96    104.84 o
   6   7   1    19967.19    19958.13    310.13 o
   7   7   1     1160.61     1134.33     81.74 o
   8   7   1    11180.93    10685.71    328.40 o
   9   7   1     2082.11     2201.88    117.17 o
  10   7   1     7495.17     7591.51    233.63 o
 -10   8   1     1682.28     1746.37    111.29 o
  -9   8   1     4135.44     4119.21    152.59 o
  -8   8   1     1321.46     1091.28     82.32 o
  -7   8   1    10660.45    10450.33    266.91 o
  -6   8   1     5408.01     5586.29    164.21 o
  -5   8   1     6675.55     6583.57    120.91 o
  -4   8   1     3332.22     3062.71     84.85 o
  -3   8   1    27766.88    27355.06    399.17 o
  -2   8   1     5780.45     5675.15    101.14 o
  -1   8   1    16330.95    16336.33    340.52 o
   0   8   1     2418.10     2464.13     57.57 o
   1   8   1     7799.23     7642.42    129.77 o
   2   8   1      377.46      307.01     45.21 o
   3   8   1     5988.09     6065.33    156.82 o
   4   8   1     1662.10     1647.47     56.41 o
   5   8   1      383.84      455.38     38.49 o
   6   8   1      221.82      261.06     44.42 o
   7   8   1      734.51      881.99    100.26 o
   8   8   1      288.87      283.00     65.11 o
   9   8   1        0.08      -79.72     58.31 o
  10   8   1       40.08      -14.74     63.79 o
 -10   9   1      203.70       92.82     67.95 o
  -9   9   1     1085.09     1145.45    121.74 o
  -8   9   1      232.42      283.83     62.01 o
  -7   9   1      156.91      125.90     81.84 o
  -6   9   1     2297.26     2393.71    105.59 o
  -5   9   1     3120.44     3147.00    115.64 o
  -4   9   1     7673.28     7551.41    164.75 o
  -3   9   1     4331.05     4353.32     90.67 o
  -2   9   1    12887.49    12629.55    199.88 o
  -1   9   1     5299.85     5382.90     99.87 o
   0   9   1    16031.22    15516.60    238.46 o
   1   9   1     7761.87     7960.27    136.65 o
   2   9   1    13637.39    13344.02    272.38 o
   3   9   1     2865.35     2844.25     72.24 o
   4   9   1    12468.71    12041.26    215.59 o
   5   9   1     3507.50     3398.81     83.62 o
   6   9   1    15875.61    15290.79    294.09 o
   7   9   1     3715.02     3692.90    168.80 o
   8   9   1     8347.55     8145.79    372.39 o
   9   9   1     1549.74     1437.29    107.42 o
  -9  10   1     3626.78     3489.08    236.33 o
  -8  10   1     3299.00     3189.62    141.18 o
  -7  10   1     7037.89     6798.09    203.94 o
  -6  10   1      975.90     1119.90     79.42 o
  -5  10   1     8010.11     7907.10    276.23 o
  -4  10   1     3804.46     3484.03    274.18 o
  -3  10   1     7931.51     8131.59    171.94 o
  -2  10   1     2731.78     2827.01     80.03 o
  -1  10   1     5305.08     5266.16    101.92 o
   0  10   1     3177.87     2981.51     80.33 o
   1  10   1     6194.62     5791.90    131.72 o
   2  10   1     2698.07     2838.12     81.51 o
   3  10   1     2495.44     2472.76     69.36 o
   4  10   1      107.13      158.25     33.25 o
   5  10   1     1420.82     1355.50     71.49 o
   6  10   1      398.47      379.77     61.76 o
   7  10   1      112.73       82.15     57.82 o
   8  10   1        2.40      -64.38     53.90 o
   9  10   1       32.01      -23.72     63.61 o
  -9  11   1      323.37      251.81     72.17 o
  -8  11   1      343.68      329.42    100.26 o
  -7  11   1      949.76      866.05    107.42 o
  -6  11   1     3914.27     3887.41    145.94 o
  -5  11   1     2536.80     2582.80    121.74 o
  -4  11   1     1315.95     1218.08     82.87 o
  -3  11   1     5236.78     5344.54    132.57 o
  -2  11   1     9814.16     9729.11    197.92 o
  -1  11   1     3270.04     3252.71     76.74 o
   0  11   1     6084.61     6018.57    126.40 o
   1  11   1     5790.24     5857.71    114.43 o
   2  11   1    10349.04    10321.42    177.95 o
   3  11   1     6171.52     6149.24    123.33 o
   4  11   1    13270.66    12453.76    249.09 o
   5  11   1     3603.31     3455.71    129.48 o
   6  11   1     4069.38     3952.07    153.46 o
   7  11   1     4897.43     4644.38    167.10 o
   8  11   1     5758.73     5469.30    189.52 o
  -8  12   1     2103.40     1997.42    126.86 o
  -7  12   1     3655.04     3697.80    149.70 o
  -6  12   1     3220.37     3322.68    462.42 o
  -5  12   1     7763.75     7478.17    276.23 o
  -4  12   1     2393.14     2230.92    117.65 o
  -3  12   1     3121.54     2886.76    114.96 o
  -2  12   1     1398.67     1292.82     68.45 o
  -1  12   1     3866.98     3898.64     89.58 o
   0  12   1     3069.13     3272.77     81.47 o
   1  12   1     2471.48     2475.82     71.48 o
   2  12   1     1252.32     1235.61     56.06 o
   3  12   1     1144.23     1025.26     78.16 o
   4  12   1     1013.94     1137.54     71.80 o
   5  12   1      961.41     1012.56     92.08 o
   6  12   1      260.43      338.36     68.62 o
   7  12   1       13.63       -0.78     58.26 o
   8  12   1        2.32        2.00     65.06 o
  -7  13   1     1342.74     1345.81    118.67 o
  -6  13   1      799.52      770.80     84.41 o
  -5  13   1     1519.91     1636.10    103.90 o
  -4  13   1     2294.75     2219.32    111.56 o
  -3  13   1     1345.29     1415.39     92.29 o
  -2  13   1     3191.00     3368.41    129.00 o
  -1  13   1     5265.42     5310.68    135.25 o
   0  13   1     3813.84     3941.52     93.92 o
   1  13   1     2362.39     2342.44     72.74 o
   2  13   1     5541.09     5706.64    121.46 o
   3  13   1     7565.96     7933.30    227.03 o
   4  13   1     3865.09     3891.98    143.52 o
   5  13   1     2556.43     2661.26    124.33 o
   6  13   1     3210.61     3068.09    135.79 o
   7  13   1     2483.20     2499.17    130.88 o
  -6  14   1     2801.56     2919.93    137.36 o
  -5  14   1     1703.48     1766.07    107.72 o
  -4  14   1     2893.21     2992.15    132.52 o
  -3  14   1     3933.01     3903.95    173.92 o
  -2  14   1     2407.50     2281.65    107.61 o
  -1  14   1     1628.93     1690.09     80.20 o
   0  14   1     2846.14     3016.14    100.99 o
   1  14   1     1353.54     1414.53     62.23 o
   2  14   1      640.75      632.52     76.75 o
   3  14   1      416.84      440.38     67.59 o
   4  14   1      770.22      788.51     80.97 o
   5  14   1       71.15       40.92     57.87 o
   6  14   1      233.06      166.75     98.21 o
  -5  15   1     1432.89     1507.99    159.60 o
  -4  15   1     1250.08     1543.07    106.27 o
  -3  15   1     1223.88     1237.22    129.93 o
  -2  15   1     1037.69     1206.63    128.91 o
  -1  15   1     2812.71     2762.73    122.94 o
   0  15   1     2796.34     2976.29    154.52 o
   1  15   1     3219.12     3259.51    143.69 o
   2  15   1     2647.20     2763.37    107.28 o
   3  15   1     3416.82     3506.40    139.48 o
   4  15   1     1435.40     1420.83    127.88 o
   5  15   1     3086.09     2956.72    137.71 o
  -4  16   1     1700.01     1832.53    116.14 o
  -3  16   1      668.86      741.49     98.21 o
  -2  16   1     1867.11     1774.78    112.74 o
  -1  16   1     1254.36     1210.73     97.01 o
   0  16   1      953.11     1055.80    141.18 o
   1  16   1      614.14      693.92    196.43 o
   2  16   1     1181.07     1227.67    143.23 o
   3  16   1      523.60      643.88     82.87 o
   4  16   1      288.30      275.77     70.30 o
  -1  17   1     1103.68     1364.76    171.87 o
   0  17   1     1033.36      949.40    149.37 o
   1  17   1     3584.03     3431.33    216.89 o
 -10   0   2     2185.44     2138.31    102.69 o
  -8   0   2      192.25      258.26     35.80 o
  -6   0   2      333.76      382.22     78.78 o
  -4   0   2        3.53      128.82     51.10 o
  -2   0   2     4046.76     4364.67    200.52 o
   0   0   2     1389.53     1396.16     33.85 o
   2   0   2    22720.18    20774.95    390.08 o
   4   0   2     6198.12     6310.22    218.93 o
   6   0   2    22676.03    23344.13    697.73 o
   8   0   2    11751.08    11140.58    361.14 o
  10   0   2     7065.53     7286.70    203.04 o
 -11   1   2     7597.87     7280.45    210.48 o
 -10   1   2       16.23      -23.13     40.48 o
  -9   1   2    12307.60    12146.05    201.76 o
  -8   1   2        7.42        2.65     22.12 o
  -7   1   2    30124.62    30193.20    434.38 o
  -6   1   2      201.23      164.36     23.00 o
  -5   1   2    44887.40    45252.70    563.77 o
  -4   1   2     1176.26     1222.06     28.36 o
  -3   1   2    59119.57    58641.52    748.66 o
  -2   1   2     8223.87     9075.16    138.79 o
  -1   1   2    80940.93    81423.77   1126.66 o
   0   1   2     2004.54     2107.81     32.71 o
   1   1   2    21896.50    22605.66    703.59 o
   2   1   2       20.17       54.96     18.61 o
   3   1   2    61078.46    59533.02    798.10 o
   4   1   2      281.33      322.37     29.02 o
   5   1   2    19258.56    19280.44    318.14 o
   6   1   2        6.06       -1.15     39.28 o
   7   1   2    16129.69    16555.39    288.93 o
   8   1   2      748.11      985.48     96.76 o
   9   1   2     6334.23     6729.48    212.25 o
  10   1   2       38.83       16.51     40.56 o
  11   1   2     1063.91     1402.75     73.43 o
 -11   2   2      360.21      329.97     69.27 o
 -10   2   2     1970.00     1781.66     75.69 o
  -9   2   2       62.84       77.01     37.77 o
  -8   2   2     1337.90     1355.01     51.05 o
  -7   2   2        9.24       -1.89     24.49 o
  -6   2   2       13.83       16.47     20.78 o
  -5   2   2     2821.51     3039.59     61.43 o
  -4   2   2      595.77      613.03     25.38 o
  -3   2   2     3093.26     3222.74     83.90 o
  -2   2   2     3607.98     3658.57     73.22 o
  -1   2   2    18715.57    20598.61    500.69 o
   0   2   2      475.60      639.52     45.60 o
   1   2   2    17199.63    17931.54    361.67 o
   2   2   2    12789.19    12434.74    215.73 o
   3   2   2        5.44       32.46     21.97 o
   4   2   2    10489.05     9767.02    221.35 o
   5   2   2      151.18      197.35     31.72 o
   6   2   2    18551.08    19209.58    321.71 o
   7   2   2     1640.41     1766.84     68.39 o
   8   2   2    10923.51    10462.94    204.49 o
   9   2   2       11.55      -39.83     41.84 o
  10   2   2     6759.04     7057.38    167.08 o
  11   2   2      315.20      246.23     63.26 o
 -11   3   2     4152.71     4182.26    223.03 o
 -10   3   2      480.66      382.24     61.38 o
  -9   3   2    21009.70    20814.50    371.45 o
  -8   3   2       42.09       25.68     33.22 o
  -7   3   2    22243.21    22096.28    282.83 o
  -6   3   2      664.11      633.98     38.39 o
  -5   3   2    33013.16    31689.79    387.71 o
  -4   3   2     6802.90     7539.94    101.24 o
  -3   3   2    58526.28    59799.11   1050.31 o
  -2   3   2     6693.27     6665.47    122.85 o
  -1   3   2    24216.28    23304.67    292.85 o
   0   3   2    20017.52    21663.90    356.57 o
   1   3   2   193886.31   197813.23   4288.63 o
   2   3   2     3737.29     4418.21     93.58 o
   3   3   2    40370.38    41098.33    825.20 o
   4   3   2     1957.41     1852.84     44.17 o
   5   3   2    38167.25    37726.89    607.36 o
   6   3   2      154.16      157.11     45.56 o
   7   3   2     7659.16     7538.13    200.35 o
   8   3   2     1921.61     2070.71    102.60 o
   9   3   2     2338.33     2650.77    122.98 o
  10   3   2       77.56      -34.35     60.71 o
  11   3   2     2843.15     2991.42    208.70 o
 -11   4   2        7.71       23.12     57.16 o
 -10   4   2     1069.67     1105.47     83.77 o
  -9   4   2       56.54       21.43     39.85 o
  -8   4   2     2127.83     2180.93     76.73 o
  -7   4   2       96.56      130.24     34.22 o
  -6   4   2       14.37      -26.71     21.86 o
  -5   4   2       27.13       33.12     19.95 o
  -4   4   2     1129.94     1112.01     33.98 o
  -3   4   2      881.80      962.04     56.51 o
  -2   4   2     6859.02     6867.80    108.97 o
  -1   4   2     2268.83     2311.73     65.56 o
   0   4   2     4468.74     4487.94     85.91 o
   1   4   2     8956.46     9331.97    168.24 o
   2   4   2    17634.27    18589.77    633.42 o
   3   4   2       31.64       45.68     23.89 o
   4   4   2    18987.74    17737.28    260.02 o
   5   4   2      853.04     1104.77     52.31 o
   6   4   2     9255.61     9246.46    239.40 o
   7   4   2       21.13      -43.14     42.22 o
   8   4   2     8773.66     8598.06    229.92 o
   9   4   2      562.63      546.61     72.17 o
  10   4   2     5867.93     5731.17    276.23 o
  11   4   2      237.48       96.17    110.49 o
 -11   5   2     4524.37     4526.42    284.41 o
 -10   5   2      615.43      606.79     73.66 o
  -9   5   2    12070.80    11263.38    282.13 o
  -8   5   2     2610.86     2746.69     87.27 o
  -7   5   2    17589.82    17906.96    516.18 o
  -6   5   2     1262.86     1300.80     56.25 o
  -5   5   2    43911.06    44370.89    621.25 o
  -4   5   2     5686.68     5514.81    159.93 o
  -3   5   2    40685.12    41567.35    582.53 o
  -2   5   2      356.97      432.38     25.51 o
  -1   5   2    53515.18    55175.14    788.83 o
   0   5   2     8773.70     9259.10    143.23 o
   1   5   2    48715.39    50760.78    713.12 o
   2   5   2     3722.46     3688.36     84.46 o
   3   5   2    24078.25    25109.52    425.12 o
   4   5   2     3272.55     3359.69     87.73 o
   5   5   2    22810.51    21442.75    374.41 o
   6   5   2     1986.99     2213.33     75.96 o
   7   5   2     8803.11     8482.38    421.50 o
   8   5   2      164.20      223.18     62.16 o
   9   5   2     3025.41     3042.54    129.44 o
  10   5   2      517.45      462.93    139.14 o
 -11   6   2        5.81      -76.02     75.71 o
 -10   6   2     1224.05     1387.66     95.81 o
  -9   6   2       18.47        4.55     50.98 o
  -8   6   2      782.02      856.96     73.79 o
  -7   6   2       78.56      130.37     37.20 o
  -6   6   2     1071.60     1006.84     54.49 o
  -5   6   2      774.89      840.23     48.00 o
  -4   6   2      240.61      359.99     20.41 o
  -3   6   2     1108.29     1117.05     42.98 o
  -2   6   2     2314.32     2391.10     49.23 o
  -1   6   2     2664.32     2588.47     52.90 o
   0   6   2     6596.59     6833.46    125.09 o
   1   6   2     4230.30     4484.27    116.72 o
   2   6   2     4407.35     4023.14     94.21 o
   3   6   2       77.80       84.77     26.88 o
   4   6   2    10756.52    10720.23    205.06 o
   5   6   2     4494.69     4521.86    112.19 o
   6   6   2     4991.74     4845.03    120.48 o
   7   6   2      418.92      527.76     62.82 o
   8   6   2    10655.81    10388.25    220.03 o
   9   6   2     1576.75     1537.31    103.90 o
  10   6   2     4663.39     4622.28    173.55 o
 -10   7   2     2078.39     2033.45    128.91 o
  -9   7   2     3485.95     3306.18    130.79 o
  -8   7   2     1247.13     1216.53    116.63 o
  -7   7   2    19682.23    19311.48    415.78 o
  -6   7   2     4462.13     4346.01    108.89 o
  -5   7   2    13406.86    12911.50    239.58 o
  -4   7   2     3306.80     3038.90     68.01 o
  -3   7   2    51147.45    50437.86    940.01 o
  -2   7   2     4948.18     5000.34     87.99 o
  -1   7   2    44046.48    42803.98    942.70 o
   0   7   2    10746.92    11356.81    177.21 o
   1   7   2    11708.47    11620.25    182.91 o
   2   7   2      888.83      769.06     37.57 o
   3   7   2    20622.26    20247.67    306.77 o
   4   7   2     5762.59     5874.77    113.87 o
   5   7   2     4371.80     4555.32    123.45 o
   6   7   2      131.36      127.42     33.53 o
   7   7   2    11739.63    11774.28    215.00 o
   8   7   2     1639.82     1452.67     96.81 o
   9   7   2     3694.83     3686.82    149.00 o
  10   7   2      276.69      231.77     74.42 o
 -10   8   2      692.46      661.47     85.94 o
  -9   8   2      106.09       44.97     62.01 o
  -8   8   2      154.98       96.96     51.84 o
  -7   8   2        1.31      -28.84     45.42 o
  -6   8   2      850.19      862.59     92.39 o
  -5   8   2      222.55      186.19     56.91 o
  -4   8   2      227.72      178.72     33.85 o
  -3   8   2      575.56      599.78     42.08 o
  -2   8   2      217.38      187.42     21.59 o
  -1   8   2      130.98       97.83     22.49 o
   0   8   2     4874.24     4966.93    111.64 o
   1   8   2      941.45     1044.90     40.26 o
   2   8   2     6349.29     6315.84    116.03 o
   3   8   2     1523.01     1514.37     63.20 o
   4   8   2     4560.49     4486.23     97.97 o
   5   8   2     1447.45     1440.27     69.40 o
   6   8   2     5306.93     5401.00    116.53 o
   7   8   2     2331.61     2462.33     92.08 o
   8   8   2     3960.71     3963.74    149.70 o
   9   8   2     1223.39     1337.34    117.65 o
  10   8   2     2917.25     2739.01    138.80 o
 -10   9   2     1122.13     1076.17     99.04 o
  -9   9   2     5010.49     4827.05    486.98 o
  -8   9   2     1830.67     1625.67    130.95 o
  -7   9   2     9063.10     9267.89    247.41 o
  -6   9   2     6411.43     6374.40    185.18 o
  -5   9   2    12622.70    12454.48    413.32 o
  -4   9   2     3740.38     3619.58    121.53 o
  -3   9   2    21772.95    20667.49    425.77 o
  -2   9   2    13708.49    13303.83    208.42 o
  -1   9   2    20688.99    21019.94    388.36 o
   0   9   2     4214.45     4020.46     83.03 o
   1   9   2    19842.39    19711.20    299.51 o
   2   9   2     4593.52     4587.70     95.10 o
   3   9   2    13105.49    12493.20    248.37 o
   4   9   2     4599.53     4488.83    156.23 o
   5   9   2     9243.88     9260.65    178.97 o
   6   9   2     1674.91     1676.53     68.04 o
   7   9   2     3860.01     3591.44    211.84 o
   8   9   2     2029.40     2032.39    111.95 o
   9   9   2     2432.38     2467.94    127.10 o
  -9  10   2        4.81        7.49     58.84 o
  -8  10   2      645.59      526.90     75.95 o
  -7  10   2       84.62       89.14     71.61 o
  -6  10   2       13.68      -58.77     49.90 o
  -5  10   2        5.95       11.73     43.12 o
  -4  10   2       32.92       60.04     46.23 o
  -3  10   2     1008.31     1057.42     72.30 o
  -2  10   2      107.07      120.50     36.78 o
  -1  10   2       86.56      101.13     38.69 o
   0  10   2     3142.04     3092.78     73.52 o
   1  10   2     1837.36     1917.82     57.72 o
   2  10   2     1861.90     1821.14     94.21 o
   3  10   2     1530.86     1507.23     57.33 o
   4  10   2     5712.02     5609.22    124.93 o
   5  10   2     1697.29     1630.11     65.41 o
   6  10   2     2808.66     2691.72    164.68 o
   7  10   2     2508.06     2477.09    309.99 o
   8  10   2     2747.66     2682.17    130.19 o
   9  10   2      864.45      842.75     93.24 o
  -9  11   2     4034.78     3925.68    160.60 o
  -8  11   2     2744.45     2644.40    130.12 o
  -7  11   2     3833.23     3954.70    150.47 o
  -6  11   2     4352.58     4170.34    149.74 o
  -5  11   2    10437.04    10278.02    267.47 o
  -4  11   2     5894.59     5794.42    175.05 o
  -3  11   2    10946.70    10961.96    272.49 o
  -2  11   2     6555.99     6478.82    303.54 o
  -1  11   2    11023.39    10803.63    180.41 o
   0  11   2     6117.50     6329.98    120.90 o
   1  11   2    17254.63    17268.60    272.56 o
   2  11   2     8079.41     8196.78    215.30 o
   3  11   2     5056.34     5040.61    120.79 o
   4  11   2     4064.85     4220.58    119.61 o
   5  11   2     6139.00     5972.92    256.50 o
   6  11   2     3508.06     3424.06    143.23 o
   7  11   2     2112.11     2083.73    201.54 o
   8  11   2      666.60      709.68     87.45 o
  -8  12   2      405.57      380.73     76.68 o
  -7  12   2      146.06       70.06    104.35 o
  -6  12   2      638.63      761.15     81.66 o
  -5  12   2     1308.05     1362.43     94.97 o
  -4  12   2       19.67       12.12     54.07 o
  -3  12   2        5.30       21.94     51.84 o
  -2  12   2       12.38       12.67     45.42 o
  -1  12   2      684.01      732.08     54.48 o
   0  12   2     2366.79     2230.14     67.46 o
   1  12   2      139.24      107.73     32.96 o
   2  12   2      921.00      915.01     68.63 o
   3  12   2     1204.09     1192.26     58.88 o
   4  12   2     2461.44     2589.28     97.21 o
   5  12   2     2827.69     2690.64    126.84 o
   6  12   2     2284.66     2046.11    232.23 o
   7  12   2     1443.23     1488.73    106.95 o
  -7  13   2     2368.53     2499.13    130.19 o
  -6  13   2     4215.70     4050.36    158.97 o
  -5  13   2     7733.52     8385.15    241.29 o
  -4  13   2     3299.13     3529.82    284.41 o
  -3  13   2     2552.50     2676.55    119.67 o
  -2  13   2     3138.10     2816.62    389.78 o
  -1  13   2     9272.62     9393.02    218.15 o
   0  13   2     5409.67     5718.25    142.24 o
   1  13   2     3379.14     3382.94     89.57 o
   2  13   2     5397.10     5403.36    119.76 o
   3  13   2     5728.06     5712.75    206.41 o
   4  13   2     3595.92     3556.07    135.54 o
   5  13   2     2643.27     2522.70    152.44 o
   6  13   2     1777.42     1993.22    116.30 o
   7  13   2     1104.76     1139.61    102.45 o
  -6  14   2      155.08       38.52     65.80 o
  -5  14   2       94.12       94.26     64.67 o
  -4  14   2        0.28       21.19     59.94 o
  -3  14   2       52.38       15.77     52.03 o
  -2  14   2       73.41       64.93     54.24 o
  -1  14   2      903.68      883.10     83.32 o
   0  14   2      135.09      123.58     52.38 o
   1  14   2      356.28      325.69     51.72 o
   2  14   2     1207.57     1317.13     63.90 o
   3  14   2     1093.83     1174.73    124.49 o
   4  14   2      618.03      643.90     76.64 o
   5  14   2     1450.34     1586.59    107.61 o
   6  14   2     1402.32     1494.52    105.59 o
  -5  15   2     1283.54     1236.18    131.97 o
  -4  15   2     2680.61     2572.56    128.04 o
  -3  15   2     2750.11     3069.63    158.57 o
  -2  15   2     3972.35     4137.19    155.75 o
  -1  15   2     3278.29     3160.20    135.44 o
   0  15   2     3077.72     2957.31    129.21 o
   1  15   2     1965.13     2160.08    183.12 o
   2  15   2     3022.04     3084.32    143.90 o
   3  15   2     3103.88     3282.68    259.86 o
   4  15   2     2639.00     2629.46    127.55 o
   5  15   2     1140.16     1119.89    130.95 o
  -4  16   2      156.35       80.27     74.68 o
  -3  16   2      362.96      412.60    155.50 o
  -2  16   2        1.35      -16.93     62.87 o
  -1  16   2      220.42      225.61     67.35 o
   0  16   2       38.75       93.23     65.38 o
   1  16   2      837.85      826.63    141.18 o
   2  16   2      100.34      -61.15     74.20 o
   3  16   2      692.27      503.34    118.67 o
 -11   0   3     3020.59     2958.68    182.10 o
  -9   0   3     1982.65     1898.49     88.90 o
  -7   0   3    10665.95    10416.58    193.72 o
  -5   0   3    24438.73    24302.79    399.61 o
  -3   0   3    59003.67    60405.29    989.12 o
  -1   0   3   123792.68   127655.52   1997.76 o
   1   0   3    51279.49    50053.52    990.17 o
   3   0   3    65330.84    65792.61   1201.42 o
   5   0   3    39504.99    39103.15    738.51 o
   7   0   3    18812.77    18096.33    379.30 o
   9   0   3    14789.95    14554.74    332.11 o
  11   0   3     3578.81     3988.19    154.68 o
 -11   1   3        1.65      -37.60    117.65 o
 -10   1   3     8139.40     8162.30    178.77 o
  -9   1   3      211.65      214.99     43.31 o
  -8   1   3    10500.18    10479.47    169.14 o
  -7   1   3        0.70       -3.25     17.62 o
  -6   1   3    18110.37    18492.22    243.18 o
  -5   1   3       27.72       36.54     14.28 o
  -4   1   3    21843.30    22072.18    255.55 o
  -3   1   3      720.07      782.86     20.42 o
  -2   1   3     6172.54     6603.75    107.37 o
  -1   1   3     1788.72     1820.40     34.22 o
   0   1   3     5626.73     5629.47     73.81 o
   1   1   3      407.83      454.74     20.63 o
   2   1   3       62.97      112.44     19.78 o
   3   1   3       45.18       31.34     20.04 o
   4   1   3      223.16      274.53     22.64 o
   5   1   3     1297.15     1354.52     56.20 o
   6   1   3      203.64      259.06     30.45 o
   7   1   3       58.93       44.53     30.32 o
   8   1   3     1472.65     1550.12     63.22 o
   9   1   3       34.48       71.18     37.06 o
  10   1   3     1118.33     1330.25     75.31 o
  11   1   3        4.85      -69.05     46.03 o
 -11   2   3     1649.59     1583.22     81.49 o
 -10   2   3       30.00       20.39     43.50 o
  -9   2   3     4743.46     4664.91    117.98 o
  -8   2   3      366.02      393.61     42.06 o
  -7   2   3    13850.86    13288.52    207.35 o
  -6   2   3     1181.25     1281.49     35.10 o
  -5   2   3    30884.85    31163.42    397.67 o
  -4   2   3       39.63       52.48     11.75 o
  -3   2   3    54477.68    55922.07    689.77 o
  -2   2   3     2895.66     2944.52     47.31 o
  -1   2   3    42318.25    43909.74    543.05 o
   0   2   3       28.02       83.06     13.34 o
   1   2   3    50313.13    50903.80    589.60 o
   2   2   3      330.49      404.88     30.88 o
   3   2   3    53707.87    54135.96   1007.92 o
   4   2   3     2722.40     2642.69     74.42 o
   5   2   3    39447.29    37253.50    758.13 o
   6   2   3      193.54      102.40     44.57 o
   7   2   3    23759.19    24687.59    533.15 o
   8   2   3     1667.24     1810.33    104.14 o
   9   2   3     9460.77     9974.92    183.58 o
  10   2   3      115.75       26.86     51.57 o
 -11   3   3      184.03      130.01     66.99 o
 -10   3   3     5263.63     5409.97    136.87 o
  -9   3   3      158.06      110.54     40.48 o
  -8   3   3    12869.32    12445.87    236.24 o
  -7   3   3       32.70       72.91     25.48 o
  -6   3   3    14232.19    14402.63    220.91 o
  -5   3   3      914.98      868.77     30.81 o
  -4   3   3    13367.89    12993.27    209.09 o
  -3   3   3      349.06      406.35     31.63 o
  -2   3   3    23143.36    22704.39    375.06 o
  -1   3   3     2332.69     2530.12     42.88 o
   0   3   3     6250.94     7041.20    124.91 o
   1   3   3      139.97      197.82     18.50 o
   2   3   3     5278.25     5274.07    109.71 o
   3   3   3      191.62      151.14     27.10 o
   4   3   3      423.73      502.28     42.69 o
   5   3   3      300.47      270.07     45.33 o
   6   3   3      661.51      764.72     66.55 o
   7   3   3       19.17      -26.51     49.13 o
   8   3   3      479.72      633.79     71.34 o
   9   3   3        6.52      -17.04     61.48 o
  10   3   3     1141.41     1120.12    130.95 o
 -11   4   3      789.51      648.62    122.77 o
 -10   4   3       31.70       -4.21     48.94 o
  -9   4   3     9603.52     9394.22    196.82 o
  -8   4   3     4419.80     4523.10    140.54 o
  -7   4   3     6345.38     6386.84    140.07 o
  -6   4   3      196.36      183.16     34.56 o
  -5   4   3    21391.32    20589.72    300.36 o
  -4   4   3     4518.26     4847.02    104.33 o
  -3   4   3    28551.64    27506.87    453.77 o
  -2   4   3      324.68      374.74     20.16 o
  -1   4   3    31045.79    31824.06    447.29 o
   0   4   3     4652.37     4706.34     96.64 o
   1   4   3    90269.42    91710.34   1253.19 o
   2   4   3     2471.24     2629.23     70.49 o
   3   4   3    24871.97    24237.54    412.96 o
   4   4   3     3478.91     3239.59    111.54 o
   5   4   3    32520.74    34492.35    583.08 o
   6   4   3      913.48      856.40     69.45 o
   7   4   3    16094.11    16690.99    383.40 o
   8   4   3      366.09      526.90     85.94 o
   9   4   3     9120.77     9420.40    444.01 o
  10   4   3      642.85      593.16     85.22 o
 -11   5   3      191.01      163.39     63.79 o
 -10   5   3     6756.18     6923.87    205.39 o
  -9   5   3     1560.23     1445.42     71.49 o
  -8   5   3     8177.61     7991.33    171.62 o
  -7   5   3      692.93      725.48     50.60 o
  -6   5   3    13167.84    13174.46    243.66 o
  -5   5   3       49.14       21.50     28.52 o
  -4   5   3     4709.66     4129.78    141.62 o
  -3   5   3     2575.64     2588.97     69.99 o
  -2   5   3     9874.85     9466.39    148.41 o
  -1   5   3      604.06      621.10     29.24 o
   0   5   3     8042.72     8405.51    156.84 o
   1   5   3     2349.03     2459.55     73.82 o
   2   5   3     2906.92     2668.79     72.56 o
   3   5   3       15.36       38.50     29.64 o
   4   5   3      523.76      456.64     42.40 o
   5   5   3      616.78      707.62     51.13 o
   6   5   3      467.71      365.53     46.33 o
   7   5   3       10.12       14.52     52.03 o
   8   5   3      600.93      578.64     74.42 o
   9   5   3       28.25        7.22    143.23 o
  10   5   3      939.80      941.21    139.14 o
 -11   6   3     1504.48     1626.15    106.16 o
 -10   6   3      342.20      345.32     67.59 o
  -9   6   3     2448.65     2638.83    143.23 o
  -8   6   3     4444.66     4310.22    150.73 o
  -7   6   3     6762.25     6489.50    146.42 o
  -6   6   3      112.01      134.27     37.77 o
  -5   6   3    16075.13    15966.82    286.91 o
  -4   6   3     5155.90     4822.87    125.35 o
  -3   6   3    17103.83    16764.08    288.59 o
  -2   6   3     2169.99     2294.30     44.26 o
  -1   6   3    49578.48    50424.21    708.69 o
   0   6   3    10340.93    10849.24    257.61 o
   1   6   3    31020.73    30696.58    444.04 o
   2   6   3     8754.44     8383.30    198.07 o
   3   6   3    34357.34    32889.51    554.21 o
   4   6   3     1533.19     1709.43     77.86 o
   5   6   3    20213.55    21095.46    377.11 o
   6   6   3     1111.32     1142.47     65.36 o
   7   6   3    15840.26    14910.56    352.28 o
   8   6   3     1224.58     1329.67     93.31 o
   9   6   3     7919.69     7750.27    376.49 o
  10   6   3      716.18      762.35     92.91 o
 -10   7   3     6420.38     6064.19    194.59 o
  -9   7   3     1296.53     1285.49     91.86 o
  -8   7   3     4146.78     4493.37    121.96 o
  -7   7   3     1269.91     1334.99    109.69 o
  -6   7   3     7339.96     7145.17    210.30 o
  -5   7   3      408.95      462.89     49.30 o
  -4   7   3    11188.99    10827.54    207.06 o
  -3   7   3      573.62      477.55     32.13 o
  -2   7   3     2953.06     2850.31     58.38 o
  -1   7   3       18.11       18.62     17.30 o
   0   7   3     3974.53     3762.33     75.91 o
   1   7   3       23.51        5.49     37.80 o
   2   7   3       40.74      103.10     25.73 o
   3   7   3      571.03      634.51     39.84 o
   4   7   3        3.82       39.87     34.21 o
   5   7   3      510.97      364.85     44.66 o
   6   7   3       21.80       21.13     38.49 o
   7   7   3        7.31       64.63     45.95 o
   8   7   3      536.16      463.46     59.76 o
   9   7   3      304.52      138.57     62.92 o
  10   7   3      406.31      434.26     79.64 o
 -10   8   3      367.71      401.96     75.87 o
  -9   8   3     2112.59     2123.75    117.65 o
  -8   8   3      450.13      293.13     60.30 o
  -7   8   3     6897.31     6833.49    157.81 o
  -6   8   3     3356.37     3176.89     96.44 o
  -5   8   3    15067.66    14397.10    268.38 o
  -4   8   3     3396.14     3282.83     92.91 o
  -3   8   3    14661.88    14435.06    515.13 o
  -2   8   3     7474.06     7664.25    150.32 o
  -1   8   3    25501.05    25777.39    376.62 o
   0   8   3     6018.45     5869.02    118.13 o
   1   8   3    17192.48    17038.11    262.81 o
   2   8   3     3559.56     3624.05    103.96 o
   3   8   3    22460.69    22189.19    339.85 o
   4   8   3     6765.64     6944.15    134.28 o
   5   8   3    16915.15    16496.61    268.88 o
   6   8   3     3144.11     3024.92     86.63 o
   7   8   3     8726.93     8534.67    167.66 o
   8   8   3     2861.27     2723.50    174.94 o
   9   8   3     6032.18     6112.79    205.45 o
 -10   9   3     3680.43     3868.05    159.07 o
  -9   9   3     1130.45     1266.10     98.38 o
  -8   9   3     4602.18     4610.39    216.89 o
  -7   9   3      358.71      305.76     65.82 o
  -6   9   3     4731.81     4938.61    128.88 o
  -5   9   3     3960.86     3756.87    105.45 o
  -4   9   3     5133.89     4960.73    152.51 o
  -3   9   3      555.52      550.98     59.11 o
  -2   9   3     4832.08     4787.09    112.69 o
  -1   9   3      638.64      755.76     36.97 o
   0   9   3     2183.91     2160.92     59.56 o
   1   9   3      378.83      416.03     34.63 o
   2   9   3     1036.65     1152.72     49.75 o
   3   9   3      143.68      102.47     31.77 o
   4   9   3        5.60      -10.86     31.10 o
   5   9   3      375.86      359.02     43.45 o
   6   9   3       13.88      -28.33     36.08 o
   7   9   3       83.62       53.49     46.94 o
   8   9   3      359.32      452.35     72.97 o
   9   9   3      126.62      122.32     71.65 o
  -9  10   3     2117.03     2193.79    417.41 o
  -8  10   3      591.06      441.75     89.01 o
  -7  10   3     5169.92     5324.79    254.74 o
  -6  10   3     3755.13     3883.99    288.50 o
  -5  10   3     4406.42     4088.74    140.93 o
  -4  10   3     2728.40     2665.44    110.62 o
  -3  10   3    10814.50    10451.14    259.46 o
  -2  10   3     6404.47     6314.26    182.79 o
  -1  10   3     9844.80     9903.76    197.33 o
   0  10   3     6641.29     6452.74    120.49 o
   1  10   3    14862.94    14839.13    238.65 o
   2  10   3     4424.35     4415.79     97.12 o
   3  10   3    14085.91    13571.66    226.73 o
   4  10   3     6526.52     6649.07    135.42 o
   5  10   3     7175.99     7256.88    152.98 o
   6  10   3     3368.60     3404.49    121.97 o
   7  10   3     6520.46     6324.30    198.16 o
   8  10   3     2036.26     1843.48    112.07 o
  -9  11   3      808.37      885.48     91.12 o
  -8  11   3     3089.63     2937.69    135.63 o
  -7  11   3     1009.17      907.49     88.97 o
  -6  11   3     2401.97     2525.01    118.61 o
  -5  11   3     2413.52     2222.66    107.61 o
  -4  11   3     1992.36     2121.97    105.50 o
  -3  11   3     1195.45     1297.47    109.47 o
  -2  11   3     5454.25     5274.24    162.38 o
  -1  11   3     2131.57     2232.90     77.90 o
   0  11   3      996.47      967.42     64.86 o
   1  11   3      238.88      224.40     35.34 o
   2  11   3     1061.20     1068.37     53.67 o
   3  11   3       49.18       37.72     33.66 o
   4  11   3       28.79      -23.66     36.86 o
   5  11   3       24.05      -28.29     37.76 o
   6  11   3       99.50       29.13     51.28 o
   7  11   3      134.31       88.40     65.48 o
   8  11   3       76.04      -30.83     64.37 o
  -8  12   3     1699.63     1622.02    113.51 o
  -7  12   3     1042.60     1238.48     99.80 o
  -6  12   3     1807.83     1803.36    109.84 o
  -5  12   3     2016.13     2135.75    110.67 o
  -4  12   3     4963.62     4869.60    232.23 o
  -3  12   3     4958.61     4950.36    162.65 o
  -2  12   3     4485.21     4157.33    145.79 o
  -1  12   3     6059.18     6013.58    179.92 o
   0  12   3     4119.42     4177.04    115.00 o
   1  12   3    10842.37    10800.38    189.90 o
   2  12   3     7148.99     7460.62    146.35 o
   3  12   3     6943.07     6971.86    200.83 o
   4  12   3     3505.45     3434.72     95.73 o
   5  12   3     4558.01     4351.68    171.11 o
   6  12   3     4148.33     4194.87    159.07 o
   7  12   3     3636.28     3621.03    152.59 o
  -7  13   3     2650.50     2662.88    335.56 o
  -6  13   3     2277.33     2299.35    123.39 o
  -5  13   3      269.09      301.07     68.00 o
  -4  13   3     1433.10     1560.43    102.45 o
  -3  13   3     1915.16     1959.77    110.49 o
  -2  13   3     1038.21      991.45     83.89 o
  -1  13   3       56.57       13.02     55.02 o
   0  13   3      536.19      556.37     76.72 o
   1  13   3      189.30      178.38     47.73 o
   2  13   3      341.96      376.39     47.52 o
   3  13   3      260.19      317.61     44.70 o
   4  13   3      200.63       99.69     50.12 o
   5  13   3      218.75      113.58     53.21 o
   6  13   3       71.22       -1.70     59.72 o
  -6  14   3     2408.49     2331.89    126.54 o
  -5  14   3     1476.03     1494.80    105.10 o
  -4  14   3     1461.90     1509.25    102.83 o
  -3  14   3     3319.08     3250.16    147.32 o
  -2  14   3     8374.96     7832.18    228.25 o
  -1  14   3     3730.95     3813.68    146.81 o
   0  14   3     2592.63     2461.30    119.72 o
   1  14   3     3171.02     3260.83    109.59 o
   2  14   3     6592.26     7079.31    175.62 o
   3  14   3     2898.88     2887.07    107.00 o
   4  14   3     2899.78     2735.64    132.14 o
   5  14   3     3277.63     3093.18    140.25 o
  -5  15   3      658.38      786.61     93.31 o
  -4  15   3     2499.04     2337.47    124.33 o
  -3  15   3      908.22     1012.25     96.42 o
  -2  15   3      109.50      156.08     63.79 o
  -1  15   3       48.09       -2.90     60.96 o
   0  15   3      915.47      960.35    115.61 o
   1  15   3      269.30      303.30     72.17 o
   2  15   3        9.03      104.58     69.62 o
   3  15   3       26.51       88.61     72.60 o
   4  15   3       26.49      -60.24    130.95 o
  -3  16   3     1402.69     1416.26    175.97 o
  -2  16   3     3225.56     3338.69    147.24 o
  -1  16   3     1450.72     1685.03    154.48 o
   0  16   3     3342.43     3228.06    147.11 o
   1  16   3     1190.64     1258.34    105.37 o
   2  16   3     2540.40     2611.91    139.78 o
 -10   0   4     8309.85     8524.11    323.29 o
  -8   0   4    18982.34    18921.78    406.53 o
  -6   0   4    40072.33    39398.48    639.74 o
  -4   0   4    51533.30    51364.84    818.69 o
  -2   0   4    50671.19    51847.59    824.76 o
   0   0   4    16675.63    16419.17    345.52 o
   2   0   4    28218.07    29340.17    784.69 o
   4   0   4    19943.98    19154.95    383.09 o
   6   0   4    13548.63    13344.36    388.76 o
   8   0   4     3066.75     3219.64    126.70 o
  10   0   4       80.14      141.05     69.04 o
 -11   1   4       81.78       47.86     76.73 o
 -10   1   4      205.64      145.01     56.37 o
  -9   1   4       12.49      -35.31     40.06 o
  -8   1   4       20.44       24.96     29.26 o
  -7   1   4      304.48      249.14     26.33 o
  -6   1   4      115.04       99.04     18.13 o
  -5   1   4     2407.96     2397.19     47.43 o
  -4   1   4      631.36      637.14     23.37 o
  -3   1   4    15568.71    15716.62    186.52 o
  -2   1   4     1691.99     1600.63     32.19 o
  -1   1   4    19283.12    19666.54    230.40 o
   0   1   4     2579.05     2598.57     44.87 o
   1   1   4    32190.14    31401.60    398.04 o
   2   1   4        9.89       42.57     20.88 o
   3   1   4    18972.28    17765.95    274.66 o
   4   1   4      457.39      492.15     40.03 o
   5   1   4    26827.34    26109.56    429.23 o
   6   1   4      299.11      292.58     36.04 o
   7   1   4    12991.94    12480.76    200.74 o
   8   1   4       67.18       10.11     36.92 o
   9   1   4    12310.57    12423.42    250.35 o
  10   1   4       36.66       82.50     56.88 o
 -11   2   4       30.06        4.89     62.92 o
 -10   2   4     9393.17     9516.23    202.78 o
  -9   2   4      214.86      207.27     46.85 o
  -8   2   4    19054.36    18220.31    281.85 o
  -7   2   4      210.75      240.58     32.82 o
  -6   2   4    27797.92    27361.89    351.82 o
  -5   2   4      854.89      783.59     31.26 o
  -4   2   4    40386.06    41095.95    466.35 o
  -3   2   4      353.95      369.78     20.50 o
  -2   2   4    46089.69    47181.70    531.49 o
  -1   2   4      407.85      325.99     18.33 o
   0   2   4    36373.10    36221.73    451.18 o
   1   2   4      348.97      279.68     26.74 o
   2   2   4    20946.30    20786.68    296.23 o
   3   2   4      140.12      107.47     23.04 o
   4   2   4    14220.95    14125.31    216.70 o
   5   2   4     1252.15     1361.65     63.69 o
   6   2   4     5914.78     5971.41    135.71 o
   7   2   4      177.95      201.90     47.13 o
   8   2   4     2827.02     2756.39    106.65 o
   9   2   4       14.21      -28.26     52.32 o
  10   2   4      467.73      455.51     65.70 o
 -11   3   4       93.85      -66.90     97.19 o
 -10   3   4       65.88       27.43     81.79 o
  -9   3   4       10.48      -42.79     36.31 o
  -8   3   4      216.51      284.46     42.32 o
  -7   3   4      405.24      437.29     41.53 o
  -6   3   4       40.24       56.03     52.38 o
  -5   3   4     1681.35     1633.36     42.83 o
  -4   3   4      615.80      658.09     38.95 o
  -3   3   4     6651.78     6218.86    136.80 o
  -2   3   4      155.79      180.94     18.68 o
  -1   3   4    14758.79    14793.66    195.16 o
   0   3   4       60.71       34.97     15.79 o
   1   3   4    26671.31    27297.78    336.73 o
   2   3   4     3223.37     3350.96     83.65 o
   3   3   4    13296.44    12659.19    234.62 o
   4   3   4      384.44      450.07     46.32 o
   5   3   4    17335.18    17238.05    315.78 o
   6   3   4     1969.97     1921.73     96.21 o
   7   3   4    10663.51    10649.90    517.67 o
   8   3   4       94.61      117.52     58.18 o
   9   3   4    11204.45    11656.27    254.26 o
  10   3   4      429.03      436.27     64.94 o
 -11   4   4      421.64      387.84     79.80 o
 -10   4   4    11705.22    11735.64    295.14 o
  -9   4   4     1522.89     1505.65     73.64 o
  -8   4   4     8952.47     8844.47    184.28 o
  -7   4   4      474.92      481.02     51.56 o
  -6   4   4    28159.89    28677.22    518.66 o
  -5   4   4     1645.97     1746.68     73.47 o
  -4   4   4    14646.42    14612.37    259.85 o
  -3   4   4      117.51      273.95     72.29 o
  -2   4   4    51937.34    52414.89    728.24 o
  -1   4   4     5900.58     5745.70     84.91 o
   0   4   4    43398.10    44073.34    532.59 o
   1   4   4     4337.45     4752.95     85.02 o
   2   4   4     8818.54     8242.58    163.06 o
   3   4   4      418.00      402.89     38.72 o
   4   4   4    16510.94    16181.88    296.01 o
   5   4   4      902.29     1060.48     61.41 o
   6   4   4      575.98      578.98     64.91 o
   7   4   4      503.43      523.95     70.07 o
   8   4   4     4536.98     4595.11    163.49 o
   9   4   4      251.06      297.67     86.96 o
  10   4   4      627.83      625.94     72.13 o
 -11   5   4       62.32       36.83    108.44 o
 -10   5   4      389.70      317.73     77.78 o
  -9   5   4        4.06      -30.54     39.39 o
  -8   5   4      693.45      720.57     65.03 o
  -7   5   4      672.81      773.38     54.05 o
  -6   5   4      156.03      183.54     36.96 o
  -5   5   4     3227.33     3181.69     87.81 o
  -4   5   4       43.99       15.14     43.11 o
  -3   5   4     4796.48     4372.84    146.68 o
  -2   5   4     2443.56     2235.97     43.44 o
  -1   5   4    13320.24    13502.36    194.87 o
   0   5   4     1439.19     1471.67     52.02 o
   1   5   4     9860.87    10026.15    157.12 o
   2   5   4     5815.50     6061.74    171.42 o
   3   5   4    20414.50    19687.18    349.42 o
   4   5   4     1354.01     1486.42     67.06 o
   5   5   4    14045.14    13641.07    262.14 o
   6   5   4     2049.91     1877.55     80.68 o
   7   5   4    12500.87    12450.76    309.61 o
   8   5   4     1535.79     1642.89    172.90 o
   9   5   4     6543.99     6844.42    216.27 o
  10   5   4      333.44      318.90     79.42 o
 -11   6   4      979.95      785.71    126.86 o
 -10   6   4     4411.05     4719.24    164.92 o
  -9   6   4     1360.13     1132.30     70.40 o
  -8   6   4    15746.37    15776.55    338.31 o
  -7   6   4     1585.14     1501.56     69.52 o
  -6   6   4    16195.10    16539.92    301.94 o
  -5   6   4      747.33      724.52     49.89 o
  -4   6   4    21947.88    21198.44    368.85 o
  -3   6   4     6269.87     6271.04    140.90 o
  -2   6   4    24192.82    23931.13    273.46 o
  -1   6   4     3787.69     3602.37     70.20 o
   0   6   4    12416.74    11421.65    394.93 o
   1   6   4    11012.11    11797.00    220.61 o
   2   6   4    36469.88    37562.08    629.69 o
   3   6   4      363.26      388.05     49.02 o
   4   6   4     6897.94     6743.28    152.20 o
   5   6   4      595.09      685.20     53.16 o
   6   6   4     7849.72     8282.21    185.31 o
   7   6   4       23.47       39.58     82.87 o
   8   6   4      695.75      880.78     99.24 o
   9   6   4      268.95      216.77     75.07 o
 -10   7   4       19.67      -85.21     56.81 o
  -9   7   4       19.78      -10.88     54.47 o
  -8   7   4      329.04      311.50     52.65 o
  -7   7   4       13.42      -56.34     37.56 o
  -6   7   4       31.60       18.69     39.61 o
  -5   7   4     4277.05     4568.54    115.36 o
  -4   7   4      639.81      575.58     47.81 o
  -3   7   4      513.31      428.82     42.53 o
  -2   7   4     2825.85     2887.67     76.34 o
  -1   7   4    13362.26    12875.44    200.26 o
   0   7   4     1669.29     1605.71     47.45 o
   1   7   4     7463.17     7109.44    127.32 o
   2   7   4     7005.82     7439.62    157.64 o
   3   7   4    16917.92    17294.33    317.38 o
   4   7   4     1414.29     1428.91     69.58 o
   5   7   4    13965.16    13536.19    266.42 o
   6   7   4     2578.61     2713.47     96.57 o
   7   7   4     8404.27     8456.38    195.22 o
   8   7   4     1353.03     1633.64    112.12 o
   9   7   4     5232.61     4896.35    261.90 o
 -10   8   4     4722.75     4758.99    248.60 o
  -9   8   4     1651.63     1685.92    104.89 o
  -8   8   4     9204.50     9280.60    203.43 o
  -7   8   4     2893.60     2896.28     98.80 o
  -6   8   4     9457.42     9265.86    393.29 o
  -5   8   4     3535.35     3657.68    160.30 o
  -4   8   4    24152.65    23834.22    416.79 o
  -3   8   4     5399.54     4897.35    146.85 o
  -2   8   4    14679.37    14665.33    266.70 o
  -1   8   4     1459.93     1513.47     82.69 o
   0   8   4    17103.02    16664.59    257.98 o
   1   8   4     3568.60     3370.62     79.15 o
   2   8   4    16338.02    16779.08    349.08 o
   3   8   4     2566.49     2607.98     73.47 o
   4   8   4     4345.18     4652.91    123.49 o
   5   8   4     1371.33     1334.06    105.62 o
   6   8   4     4055.63     3869.21    120.28 o
   7   8   4     1015.51     1161.97     66.58 o
   8   8   4      490.40      483.56     77.39 o
   9   8   4       31.98       36.92    100.26 o
  -9   9   4       11.97      -64.45     57.87 o
  -8   9   4        3.99      -73.42    107.42 o
  -7   9   4      154.44      179.89     55.50 o
  -6   9   4      674.57      740.82     62.95 o
  -5   9   4      734.09      812.03     61.77 o
  -4   9   4     1835.23     1879.14    124.81 o
  -3   9   4      899.46      994.65     72.30 o
  -2   9   4     1305.01     1320.87     92.08 o
  -1   9   4     3276.87     3052.46     86.11 o
   0   9   4     3444.14     3382.32     77.91 o
   1   9   4     5361.91     5235.69    106.54 o
   2   9   4     1199.61     1221.09     53.75 o
   3   9   4    11439.78    11199.87    194.98 o
   4   9   4     2507.31     2569.22     79.09 o
   5   9   4     7240.13     6960.63    145.17 o
   6   9   4     2781.58     2771.69     87.39 o
   7   9   4     6268.87     6326.30    143.58 o
   8   9   4     1302.62     1136.59    113.57 o
  -9  10   4     2210.55     1992.23    163.69 o
  -8  10   4     4589.65     4550.58    166.21 o
  -7  10   4     2428.64     2294.53     93.28 o
  -6  10   4     8359.25     8652.38    218.62 o
  -5  10   4     4323.39     4192.69    151.41 o
  -4  10   4     7966.57     7697.21    213.37 o
  -3  10   4     5791.64     5645.72    223.03 o
  -2  10   4     9759.45     9565.48    252.69 o
  -1  10   4      924.94      904.40     68.49 o
   0  10   4    13927.50    13419.43    218.52 o
   1  10   4     4077.96     4139.88     93.02 o
   2  10   4     5345.14     5378.82    113.95 o
   3  10   4      572.91      681.42     48.09 o
   4  10   4     4882.95     4763.83    112.40 o
   5  10   4     2142.21     2073.70     83.58 o
   6  10   4     1002.85      991.54     62.84 o
   7  10   4      489.48      526.06     65.38 o
   8  10   4      518.72      565.56    104.35 o
  -8  11   4       80.58      -16.88     63.46 o
  -7  11   4      183.61       39.17     60.71 o
  -6  11   4      412.00      306.34     69.40 o
  -5  11   4      104.15       69.24     58.31 o
  -4  11   4      804.60      912.90     82.32 o
  -3  11   4     1474.64     1476.23    151.41 o
  -2  11   4     1131.50     1135.74     83.58 o
  -1  11   4     1973.69     1783.40     96.69 o
   0  11   4     2710.70     2839.68    125.80 o
   1  11   4     3198.32     3041.71     81.59 o
   2  11   4     2171.15     2277.21     74.13 o
   3  11   4     6248.71     6210.36    131.23 o
   4  11   4     2237.07     2212.08     78.49 o
   5  11   4     2796.84     2738.13    109.27 o
   6  11   4     2040.01     1961.38     93.95 o
   7  11   4     3937.54     3831.04    133.19 o
  -8  12   4     2644.28     2613.17    136.67 o
  -7  12   4     2300.52     2327.73    127.99 o
  -6  12   4     4928.10     4963.54    175.05 o
  -5  12   4     4521.48     3948.37    149.70 o
  -4  12   4     3176.32     3001.60    219.96 o
  -3  12   4     2577.63     2545.59    115.50 o
  -2  12   4     6260.01     6273.38    192.82 o
  -1  12   4     4822.07     4819.67    344.77 o
   0  12   4     5331.78     5438.03    165.78 o
   1  12   4     1405.66     1313.79     71.92 o
   2  12   4     3724.49     3771.72     98.15 o
   3  12   4     1643.30     1680.31     70.47 o
   4  12   4     2853.01     2943.72    119.02 o
   5  12   4     1082.15     1054.67     75.60 o
   6  12   4     1023.05      833.06     78.28 o
   7  12   4      391.64      476.66     84.63 o
  -7  13   4       14.14      -62.03     63.46 o
  -6  13   4      115.65       25.00     66.51 o
  -5  13   4      168.63      142.20     62.21 o
  -4  13   4      270.20      450.17     75.87 o
  -3  13   4     1897.30     1864.48    107.06 o
  -2  13   4     3718.72     3705.04    145.59 o
  -1  13   4      798.45      945.04     86.23 o
   0  13   4     1376.32     1345.05     97.78 o
   1  13   4     2122.44     1947.50     86.67 o
   2  13   4     4484.30     4364.91    172.04 o
   3  13   4     1049.52     1180.63     64.01 o
   4  13   4     1437.17     1523.93     79.15 o
   5  13   4     1981.87     2092.20     99.30 o
   6  13   4     1293.37     1483.20    107.72 o
  -6  14   4     1557.88     1682.13    117.75 o
  -5  14   4     2322.90     2014.31    118.57 o
  -4  14   4     4847.22     4863.93    177.80 o
  -3  14   4     4163.97     4102.62    160.11 o
  -2  14   4     2541.16     2424.98    121.43 o
  -1  14   4     3812.58     3683.26    151.17 o
   0  14   4     2382.78     2253.60    121.18 o
   1  14   4     2214.74     2394.96    127.88 o
   2  14   4     1810.27     1797.94     91.62 o
   3  14   4     1505.17     1482.39     87.29 o
   4  14   4      746.25      937.78     77.90 o
   5  14   4      502.10      397.83     92.87 o
  -5  15   4        3.50      -53.38     66.37 o
  -4  15   4     1409.53     1458.30    111.56 o
  -3  15   4      237.72      402.28    147.32 o
  -2  15   4      857.25      854.18     89.67 o
  -1  15   4      468.87      635.28     83.32 o
   0  15   4     1928.48     1868.51    138.11 o
   1  15   4     1362.48     1274.98    103.69 o
   2  15   4     1205.06     1505.86    113.06 o
   3  15   4      699.96      707.18     94.84 o
  -2  16   4      639.72      729.56    156.53 o
  -1  16   4     1987.84     2073.46    158.57 o
   0  16   4     1637.10     1736.72    116.95 o
   1  16   4     1572.20     1678.37    121.35 o
 -11   0   5     3088.15     3298.34    196.43 o
  -9   0   5     1671.70     1679.86    130.95 o
  -7   0   5     4758.40     4776.30    134.58 o
  -5   0   5     6543.23     6696.84    130.93 o
  -3   0   5     1500.90     1706.33     51.34 o
  -1   0   5     3533.00     3299.40     78.28 o
   1   0   5      628.80      702.95     62.00 o
   3   0   5       83.91       45.01     51.15 o
   5   0   5     2091.03     1861.96    126.86 o
   7   0   5     2533.32     2622.82    112.74 o
   9   0   5     3563.14     3687.10    220.98 o
 -11   1   5        0.91      -63.70     60.71 o
 -10   1   5     3636.09     3747.82    173.92 o
  -9   1   5       23.54      -42.28     58.31 o
  -8   1   5    18407.97    18146.47    324.44 o
  -7   1   5     3332.68     3352.20    107.90 o
  -6   1   5    16418.45    16225.89    219.53 o
  -5   1   5        8.27        5.51     15.72 o
  -4   1   5    36705.47    37057.11    424.62 o
  -3   1   5     2469.83     2450.37     44.36 o
  -2   1   5    42458.81    40890.12    466.37 o
  -1   1   5     1224.72     1358.46     34.33 o
   0   1   5    40160.96    40966.71    468.66 o
   1   1   5       15.11       25.74     24.06 o
   2   1   5    49650.33    50044.33    935.99 o
   3   1   5     2151.73     2216.67     63.20 o
   4   1   5    26575.02    24919.63    409.36 o
   5   1   5       10.12       43.50     33.69 o
   6   1   5    19818.03    20186.76    351.10 o
   7   1   5      259.64      332.93     52.86 o
   8   1   5     9674.56     9854.62    209.43 o
   9   1   5      363.50      395.52     62.79 o
  10   1   5     3596.02     3808.56    129.75 o
 -11   2   5     2420.16     2581.89    127.10 o
 -10   2   5       82.75       64.15     63.61 o
  -9   2   5     6338.78     6483.48    167.68 o
  -8   2   5      645.28      639.59     84.68 o
  -7   2   5     1704.46     1724.70     56.50 o
  -6   2   5       27.69       20.59     21.23 o
  -5   2   5     5144.55     5284.09     86.08 o
  -4   2   5        8.31        8.98     14.32 o
  -3   2   5      974.71      958.09     27.75 o
  -2   2   5       88.42      137.98     17.74 o
  -1   2   5      188.49      185.28     19.69 o
   0   2   5        5.07       43.78     16.72 o
   1   2   5       10.44       77.39     23.55 o
   2   2   5       41.89       62.35     23.64 o
   3   2   5     2453.80     2528.84     64.58 o
   4   2   5       21.07       28.56     31.36 o
   5   2   5     2323.77     2303.83     79.83 o
   6   2   5      870.45      954.84     62.07 o
   7   2   5     3347.57     3360.97    106.16 o
   8   2   5        1.99      -43.94     46.28 o
   9   2   5     3304.54     3641.71    121.75 o
  10   2   5      129.58       99.37     60.10 o
 -11   3   5       50.76       -0.26     67.27 o
 -10   3   5     7179.08     7211.74    238.05 o
  -9   3   5      173.33      157.47     48.19 o
  -8   3   5     7824.95     7789.83    146.19 o
  -7   3   5     1590.74     1753.65     75.60 o
  -6   3   5    15949.85    16140.65    250.12 o
  -5   3   5     1110.48     1092.81     44.60 o
  -4   3   5    25433.78    25216.22    360.54 o
  -3   3   5     1735.11     1572.37     42.23 o
  -2   3   5    34646.70    35345.65    452.30 o
  -1   3   5     2023.48     2055.67     47.33 o
   0   3   5    66371.93    67460.01    931.76 o
   1   3   5      883.78      900.87     31.53 o
   2   3   5    29275.65    28084.06    643.53 o
   3   3   5     1572.15     1534.34     53.05 o
   4   3   5    29867.92    29786.66    426.89 o
   5   3   5      690.81      621.42     45.59 o
   6   3   5    12209.28    12076.62    313.85 o
   7   3   5       32.64       42.96     45.96 o
   8   3   5     9628.42     9721.11    208.58 o
   9   3   5      152.45      131.28     57.81 o
  10   3   5     4380.00     4800.74    147.24 o
 -11   4   5     2264.26     2039.32    116.95 o
 -10   4   5       69.95      158.07     53.70 o
  -9   4   5     5369.23     5481.20    127.19 o
  -8   4   5      808.34      875.98     59.54 o
  -7   4   5     1493.87     1505.81     66.91 o
  -6   4   5      114.69      161.08     37.17 o
  -5   4   5     4137.63     4219.77    192.59 o
  -4   4   5      442.78      398.93     38.75 o
  -3   4   5     2138.56     1986.75     74.72 o
  -2   4   5     1893.36     1880.57     45.48 o
  -1   4   5        8.92       27.64     21.38 o
   0   4   5       53.86      157.35     22.69 o
   1   4   5      617.82      616.63     28.11 o
   2   4   5      468.28      441.20     34.26 o
   3   4   5     3920.86     3906.61    113.68 o
   4   4   5       60.09       55.42     37.84 o
   5   4   5     3285.74     3224.35    101.41 o
   6   4   5      247.44      276.33     57.85 o
   7   4   5     2093.36     2149.80     78.27 o
   8   4   5      135.92      141.69     55.34 o
   9   4   5     2567.93     2819.43    110.74 o
 -11   5   5      579.18      372.71     82.47 o
 -10   5   5     3854.70     4246.93    158.38 o
  -9   5   5      264.60      255.46     49.23 o
  -8   5   5     7519.86     7476.15    189.62 o
  -7   5   5      237.88      229.96     73.98 o
  -6   5   5    17874.87    17905.93    323.61 o
  -5   5   5     4231.23     4243.38    130.15 o
  -4   5   5    30867.04    30823.10    518.33 o
  -3   5   5      490.80      660.87     61.26 o
  -2   5   5    37018.38    37602.29    535.39 o
  -1   5   5     7930.66     7604.65    126.99 o
   0   5   5    34175.46    35294.98    434.19 o
   1   5   5     1029.89     1018.76     38.03 o
   2   5   5    23172.88    22253.99    463.09 o
   3   5   5     1586.95     1561.30     69.76 o
   4   5   5    20996.65    21260.56    383.36 o
   5   5   5     2557.21     2675.21     91.90 o
   6   5   5    13113.41    12881.77    312.17 o
   7   5   5      684.68      822.85    223.03 o
   8   5   5     6813.10     7080.63    306.92 o
   9   5   5     1003.54     1070.64     80.44 o
 -10   6   5      317.47      152.82     53.82 o
  -9   6   5     2431.93     2397.64     93.22 o
  -8   6   5      218.98      248.07     49.53 o
  -7   6   5     4907.32     5088.42    130.31 o
  -6   6   5       20.27       66.67     38.18 o
  -5   6   5     1824.23     1851.68     73.77 o
  -4   6   5     1235.34     1196.75     72.40 o
  -3   6   5      786.12      921.68     54.58 o
  -2   6   5      354.72      281.70     21.52 o
  -1   6   5      469.74      494.88     39.49 o
   0   6   5      670.69      696.02     34.27 o
   1   6   5       26.68       22.20     24.60 o
   2   6   5      668.69      775.49     52.64 o
   3   6   5      168.15      240.92     44.98 o
   4   6   5      372.09      347.30     46.13 o
   5   6   5     1525.60     1424.19     73.86 o
   6   6   5      186.39      235.15     52.31 o
   7   6   5     2609.91     2546.57    102.35 o
   8   6   5      290.04      167.53     70.07 o
   9   6   5     2025.46     2022.50    126.86 o
 -10   7   5     1750.58     1893.44    112.07 o
  -9   7   5      898.01      839.78     70.27 o
  -8   7   5     7792.12     7999.12    182.69 o
  -7   7   5     1449.62     1350.87     73.41 o
  -6   7   5    11835.75    11476.25    230.32 o
  -5   7   5     4369.97     4402.36    116.55 o
  -4   7   5    19114.89    18666.46    366.10 o
  -3   7   5     4921.63     4974.47    122.85 o
  -2   7   5    26010.75    25914.67    445.20 o
  -1   7   5     3266.18     3178.23    104.25 o
   0   7   5    13065.64    13229.48    413.63 o
   1   7   5     6344.67     6391.40    115.63 o
   2   7   5    31234.00    30663.35    528.75 o
   3   7   5     1506.50     1664.93     71.65 o
   4   7   5    10889.79    10714.32    222.48 o
   5   7   5     3534.48     3393.55    150.25 o
   6   7   5    11291.52    11451.46    243.50 o
   7   7   5     1033.61     1263.85     82.23 o
   8   7   5     4502.81     4779.01    177.23 o
   9   7   5      753.90      603.60     93.74 o
 -10   8   5      210.38      118.28     66.71 o
  -9   8   5     1218.47     1454.97     84.59 o
  -8   8   5      373.11      424.61     58.25 o
  -7   8   5     4822.35     5006.87    176.02 o
  -6   8   5      387.18      294.59     51.80 o
  -5   8   5     1547.53     1440.08     75.63 o
  -4   8   5      165.54      125.86     50.39 o
  -3   8   5      485.80      451.95     59.27 o
  -2   8   5      256.89      279.51     52.79 o
  -1   8   5      509.94      580.53     42.92 o
   0   8   5       28.06       11.28     25.56 o
   1   8   5      208.43      231.08     31.54 o
   2   8   5        7.01       88.96     37.00 o
   3   8   5       26.08      -44.92     39.09 o
   4   8   5       52.33       66.38     41.54 o
   5   8   5     1221.04     1293.20     77.52 o
   6   8   5     1239.36     1319.21     79.82 o
   7   8   5     1669.85     1988.94    116.20 o
   8   8   5      488.16      509.97    113.56 o
  -9   9   5     1216.66     1322.04    106.16 o
  -8   9   5     3899.85     4240.68    129.95 o
  -7   9   5     4650.01     4611.25    131.51 o
  -6   9   5     7044.01     7191.65    185.09 o
  -5   9   5     2112.64     1993.32    115.84 o
  -4   9   5    10194.53     9914.10    320.22 o
  -3   9   5     7447.94     7119.90    261.90 o
  -2   9   5     9159.59     8769.08    232.13 o
  -1   9   5     2794.56     2672.52    131.73 o
   0   9   5    14281.58    13703.46    259.59 o
   1   9   5     4969.28     5019.80    106.71 o
   2   9   5    15886.03    15793.80    363.80 o
   3   9   5     5578.10     5701.41    154.16 o
   4   9   5    12393.42    12386.97    219.25 o
   5   9   5     1996.17     2048.44    106.32 o
   6   9   5     6445.38     6294.08    141.96 o
   7   9   5     1931.25     1893.23     82.82 o
   8   9   5     3022.95     3200.47    105.85 o
  -9  10   5     1999.32     1777.82    117.91 o
  -8  10   5      210.73      237.19     97.19 o
  -7  10   5     1422.43     1592.67     86.19 o
  -6  10   5      998.02     1061.18     74.73 o
  -5  10   5     1131.03     1263.51    167.78 o
  -4  10   5       14.56       49.11     52.09 o
  -3  10   5     1268.63     1252.74    117.65 o
  -2  10   5      399.76      437.24     64.08 o
  -1  10   5      133.33      158.38    119.70 o
   0  10   5     1284.34     1327.97     68.36 o
   1  10   5      168.22      142.45     47.48 o
   2  10   5      495.49      503.49     45.09 o
   3  10   5     1397.17     1345.17     62.84 o
   4  10   5      164.47      149.78     42.54 o
   5  10   5      264.92      195.82     44.88 o
   6  10   5      731.17      751.29     60.17 o
   7  10   5     1024.33     1031.06     70.33 o
  -8  11   5     1067.04     1309.30    128.91 o
  -7  11   5     1438.18     1398.19     95.17 o
  -6  11   5     6025.84     5987.06    196.01 o
  -5  11   5     4077.89     3989.05    149.74 o
  -4  11   5     4857.04     4420.92    179.04 o
  -3  11   5     1939.52     2002.08    209.73 o
  -2  11   5    13043.47    13290.23    328.28 o
  -1  11   5     8206.16     7743.26    501.30 o
   0  11   5     9154.34     9409.10    257.23 o
   1  11   5     4221.76     4484.43    202.71 o
   2  11   5     6235.03     6005.14    169.52 o
   3  11   5     4341.94     4362.24    109.41 o
   4  11   5     5360.94     5211.43    124.49 o
   5  11   5     2704.26     2800.14    129.95 o
   6  11   5     3552.61     3590.82    161.81 o
   7  11   5     1047.35      950.00     80.35 o
  -7  12   5     1115.55     1052.56     95.49 o
  -6  12   5      112.04      139.11     66.51 o
  -5  12   5      322.96      432.60     70.07 o
  -4  12   5       69.19       72.26     57.03 o
  -3  12   5     1139.14     1163.72     97.19 o
  -2  12   5      210.19      177.66    134.02 o
  -1  12   5       31.15      -60.67     57.39 o
   0  12   5      243.50      306.73    145.27 o
   1  12   5      172.07      125.39     49.00 o
   2  12   5       50.01       13.39     45.14 o
   3  12   5      302.81      302.58     47.06 o
   4  12   5      874.25      820.57     62.34 o
   5  12   5      431.04      439.23     55.94 o
   6  12   5      221.75      214.78     58.99 o
  -7  13   5     1427.85     1389.36    114.27 o
  -6  13   5     3173.96     3256.82    147.55 o
  -5  13   5     2941.69     3096.41    138.12 o
  -4  13   5     3458.43     3698.31    307.94 o
  -3  13   5     3014.97     3235.07    141.02 o
  -2  13   5     5018.96     5001.24    175.57 o
  -1  13   5     5793.22     5684.54    189.33 o
   0  13   5     4150.01     4324.21    164.46 o
   1  13   5     4279.78     4268.94    165.46 o
   2  13   5     3753.98     4021.21    126.71 o
   3  13   5     2834.50     2959.00    141.71 o
   4  13   5     3205.75     3307.44    110.75 o
   5  13   5     2322.21     2474.15     94.65 o
  -5  14   5      181.69      104.64     73.05 o
  -4  14   5      254.17       99.74     73.66 o
  -3  14   5      403.90      402.48    129.93 o
  -2  14   5       31.61        8.44     63.61 o
  -1  14   5      222.26       97.06     67.83 o
   0  14   5       45.48      -85.94     57.87 o
   1  14   5        2.44       14.28     66.99 o
   2  14   5       46.57       20.40     66.34 o
   3  14   5        3.23       -3.36     66.38 o
   4  14   5      398.74      443.65     85.45 o
  -4  15   5     1125.59     1379.20    121.74 o
  -3  15   5     3395.69     3458.02    153.18 o
  -2  15   5     1644.99     1655.87    114.05 o
  -1  15   5     2859.31     2968.31    145.36 o
   0  15   5     1851.63     1992.18    184.15 o
   1  15   5     2747.17     2823.39    227.12 o
   2  15   5     2858.30     3163.13    150.32 o
 -10   0   6      187.54       61.38     90.03 o
  -8   0   6     4834.41     4311.16    210.75 o
  -6   0   6     1908.74     1886.79     80.06 o
  -4   0   6    10873.62    11645.96    211.37 o
  -2   0   6    10659.42     9771.58    218.31 o
   0   0   6    28495.67    29173.23    486.38 o
   2   0   6    39077.61    38770.96    797.10 o
   4   0   6    14994.77    13481.85    444.01 o
   6   0   6    17248.48    15636.41    525.85 o
   8   0   6     5478.85     5653.42    274.18 o
 -11   1   6     6472.53     6451.24    208.28 o
 -10   1   6       87.17       58.70     59.93 o
  -9   1   6    11373.34    11155.38    280.67 o
  -8   1   6      964.18     1044.90    158.57 o
  -7   1   6    11127.34    10979.38    214.07 o
  -6   1   6       62.53       63.51     23.47 o
  -5   1   6    21081.65    20862.33    275.36 o
  -4   1   6      135.66      138.14     20.12 o
  -3   1   6     9253.62     9338.61    131.00 o
  -2   1   6     1666.97     1762.10     41.12 o
  -1   1   6    21437.77    21301.06    256.44 o
   0   1   6      327.96      368.04     25.64 o
   1   1   6    19205.07    18346.73    249.25 o
   2   1   6      911.83      877.38     51.78 o
   3   1   6     1854.21     1700.03     72.73 o
   4   1   6      121.38       87.64     46.21 o
   5   1   6     3533.74     3558.80    285.43 o
   6   1   6       19.46      -32.42     70.59 o
   7   1   6      271.86      324.59     52.88 o
   8   1   6      379.20      404.70    100.26 o
   9   1   6      293.59      247.00     78.84 o
 -11   2   6       71.62      -13.11     83.89 o
 -10   2   6      412.37      562.89     84.56 o
  -9   2   6      242.41      361.96     67.80 o
  -8   2   6     2282.55     2224.33     84.07 o
  -7   2   6      501.96      529.14     49.68 o
  -6   2   6     5003.33     4982.85    101.83 o
  -5   2   6        5.01        0.83     22.09 o
  -4   2   6    13206.29    13229.26    183.34 o
  -3   2   6      351.29      388.37     24.86 o
  -2   2   6    13447.15    13448.67    169.95 o
  -1   2   6     2032.86     2022.73     46.80 o
   0   2   6    28199.16    27493.79    325.30 o
   1   2   6      144.37      148.42     38.42 o
   2   2   6    26406.20    25111.34    435.77 o
   3   2   6      706.79      853.24     66.07 o
   4   2   6    21980.91    21045.44    490.84 o
   5   2   6      122.38      188.12     41.24 o
   6   2   6    17188.19    16876.34    306.93 o
   7   2   6      279.93      269.95     58.87 o
   8   2   6     8643.59     9056.12    203.14 o
   9   2   6      403.93      405.36     67.06 o
 -11   3   6     3814.45     3722.23    154.63 o
 -10   3   6      393.26      367.29     77.97 o
  -9   3   6     7257.22     7553.68    236.18 o
  -8   3   6      147.89      108.15     44.33 o
  -7   3   6    11237.35    11255.13    252.21 o
  -6   3   6     1348.88     1422.04     55.47 o
  -5   3   6    16243.77    16230.35    251.64 o
  -4   3   6      139.41      110.55     21.61 o
  -3   3   6    30800.26    30007.88    350.86 o
  -2   3   6      144.43      226.88     27.70 o
  -1   3   6    12999.15    13240.67    185.74 o
   0   3   6      137.82      102.08     27.68 o
   1   3   6     7914.88     7554.34    132.50 o
   2   3   6      112.34      122.32     28.89 o
   3   3   6     3827.74     3761.80     86.91 o
   4   3   6      770.30      890.92     50.36 o
   5   3   6     1287.03     1252.45     59.42 o
   6   3   6       13.94      -17.52     41.44 o
   7   3   6     1087.32     1162.94    187.91 o
   8   3   6       33.39      -33.09     50.28 o
   9   3   6       13.43        8.90     57.67 o
 -11   4   6       23.85      -65.43     70.16 o
 -10   4   6      529.63      427.74     64.63 o
  -9   4   6      178.89      192.95     49.26 o
  -8   4   6     1324.72     1304.17     61.40 o
  -7   4   6      479.17      454.44     43.40 o
  -6   4   6     2902.94     2736.97     74.57 o
  -5   4   6      729.44      856.76     46.85 o
  -4   4   6    12966.68    12891.07    222.38 o
  -3   4   6     1781.36     1974.26     54.29 o
  -2   4   6    14040.94    14789.65    204.53 o
  -1   4   6      664.98      666.85     34.30 o
   0   4   6    24576.74    24503.70    429.41 o
   1   4   6     2104.13     2070.74     49.89 o
   2   4   6    20476.45    20664.51    305.90 o
   3   4   6      516.12      583.75     44.00 o
   4   4   6    17008.48    16681.29    292.38 o
   5   4   6     1651.65     1606.02     69.35 o
   6   4   6    15879.43    16344.17    273.18 o
   7   4   6      653.96      735.38     65.50 o
   8   4   6     8015.03     7782.94    183.10 o
   9   4   6      593.98      682.52    142.06 o
 -10   5   6       98.65      146.38     59.06 o
  -9   5   6     7631.05     7523.07    258.86 o
  -8   5   6      884.90     1006.34     58.81 o
  -7   5   6    11741.66    11433.37    198.21 o
  -6   5   6      207.63      164.19     37.31 o
  -5   5   6    11277.73    11196.85    189.22 o
  -4   5   6     2290.08     2343.79     69.47 o
  -3   5   6    17796.80    18258.43    281.41 o
  -2   5   6      602.26      680.59     35.41 o
  -1   5   6    12201.97    11937.29    171.17 o
   0   5   6      116.74       65.94     28.19 o
   1   5   6     7448.08     7284.66    111.13 o
   2   5   6      159.30      148.28     34.54 o
   3   5   6     5354.17     5098.25    116.76 o
   4   5   6       65.43       61.24     54.89 o
   5   5   6      850.50      878.40     56.10 o
   6   5   6      278.95      255.85     46.29 o
   7   5   6      478.71      597.34     65.32 o
   8   5   6      104.86       47.60     64.98 o
   9   5   6        8.02       17.11     58.13 o
 -10   6   6      181.26      216.13     59.31 o
  -9   6   6      588.96      562.35     55.58 o
  -8   6   6     1002.24     1039.29     69.90 o
  -7   6   6       59.96       69.24     43.48 o
  -6   6   6     4499.70     4377.41    119.59 o
  -5   6   6     2654.86     2638.95     92.95 o
  -4   6   6     5181.54     5135.49    170.79 o
  -3   6   6     2084.77     2001.22     64.74 o
  -2   6   6    13775.54    13511.64    219.52 o
  -1   6   6     2427.60     2390.26     65.45 o
   0   6   6     8445.11     9025.36    220.58 o
   1   6   6     2572.39     2581.76     67.50 o
   2   6   6    15655.34    15306.79    238.35 o
   3   6   6      371.85      389.53     49.63 o
   4   6   6    13951.27    13650.22    271.35 o
   5   6   6     2039.86     1968.16     87.88 o
   6   6   6    10205.29     9854.47    220.63 o
   7   6   6     1176.49     1341.19     64.73 o
   8   6   6     7309.00     7678.02    185.65 o
 -10   7   6      482.12      386.39    103.33 o
  -9   7   6     6088.17     6144.88    161.81 o
  -8   7   6     1387.48     1456.82     80.84 o
  -7   7   6     7807.17     7863.09    180.31 o
  -6   7   6     1134.59     1032.26     66.44 o
  -5   7   6    12336.99    12695.75    251.20 o
  -4   7   6     1909.85     1995.66     82.48 o
  -3   7   6     5046.41     5030.24    130.73 o
  -2   7   6     1366.53     1451.68    103.33 o
  -1   7   6     7798.05     7608.83    114.25 o
   0   7   6      102.94       87.10     24.35 o
   1   7   6     5591.01     5371.68    131.05 o
   2   7   6      590.79      657.20     54.77 o
   3   7   6     2651.42     2642.12     94.36 o
   4   7   6       95.59      130.73     46.96 o
   5   7   6     2356.07     2277.50     96.23 o
   6   7   6      142.62       91.99     51.73 o
   7   7   6       13.35       -0.45     81.88 o
   8   7   6        5.70      -38.98     68.44 o
  -9   8   6       38.38      -44.20     50.37 o
  -8   8   6      651.10      741.73     70.21 o
  -7   8   6     1344.83     1229.60     74.92 o
  -6   8   6     2818.38     2856.74    102.68 o
  -5   8   6     1466.32     1443.87     75.37 o
  -4   8   6     4227.49     3856.35    113.01 o
  -3   8   6     1866.88     1791.30     93.31 o
  -2   8   6     9131.88     8696.02    232.18 o
  -1   8   6     3042.83     2865.37     87.75 o
   0   8   6     8284.49     8238.21    174.67 o
   1   8   6      986.97      999.82     60.44 o
   2   8   6     8447.08     8515.34    187.95 o
   3   8   6     4392.32     4108.27    120.20 o
   4   8   6     9290.03     8553.64    195.92 o
   5   8   6     1779.59     1831.56     91.31 o
   6   8   6     6128.10     6241.12    167.43 o
   7   8   6     1788.09     1732.27     98.60 o
   8   8   6     5560.35     5836.99    278.27 o
  -9   9   6     2752.58     2975.87    199.95 o
  -8   9   6     1747.43     1588.30     90.77 o
  -7   9   6     6145.07     6261.87    163.01 o
  -6   9   6     2037.48     2176.56    128.17 o
  -5   9   6     7562.98     7476.62    177.17 o
  -4   9   6      875.86      783.69     62.69 o
  -3   9   6     2882.58     2652.90    117.91 o
  -2   9   6     2149.15     2225.29    109.17 o
  -1   9   6     6676.01     6430.53    194.27 o
   0   9   6      771.25      909.79    117.98 o
   1   9   6     1171.34     1135.68     53.42 o
   2   9   6     1379.03     1347.27     69.99 o
   3   9   6     4803.17     4643.26    131.70 o
   4   9   6      101.08      133.41     52.87 o
   5   9   6      661.71      575.35     85.94 o
   6   9   6       30.41       16.75     73.70 o
   7   9   6      429.12      376.08     70.99 o
  -8  10   6      201.73      215.63     59.04 o
  -7  10   6     1065.17     1184.90    114.83 o
  -6  10   6     1244.66     1323.63     81.47 o
  -5  10   6      706.77      658.42    101.28 o
  -4  10   6     3023.07     3047.11    132.38 o
  -3  10   6      817.04      878.60     81.02 o
  -2  10   6     5920.72     6033.02    250.65 o
  -1  10   6     7710.16     7524.03    297.71 o
   0  10   6     6736.86     6436.51    201.36 o
   1  10   6     1896.43     1835.74     81.68 o
   2  10   6     5183.60     5220.18    140.42 o
   3  10   6     8697.42     8399.67    166.47 o
   4  10   6     4997.52     5038.96    123.23 o
   5  10   6     1264.28     1398.91     74.12 o
   6  10   6     4066.14     4385.72    121.68 o
   7  10   6     1442.41     1320.13     80.39 o
  -8  11   6      930.32     1001.30     83.76 o
  -7  11   6     3288.31     3370.49    205.58 o
  -6  11   6     1731.51     1823.43    111.29 o
  -5  11   6     3218.94     3513.34    161.64 o
  -4  11   6     1017.43      984.50     87.31 o
  -3  11   6     8365.62     7816.65    227.84 o
  -2  11   6     3104.97     3119.87    136.67 o
  -1  11   6     2642.76     2677.28    181.08 o
   0  11   6     1240.30     1315.22    100.55 o
   1  11   6     2704.17     2439.70     96.23 o
   2  11   6     1073.57     1155.62     74.94 o
   3  11   6      896.83     1093.30     84.76 o
   4  11   6      125.33      161.34     60.54 o
   5  11   6      222.72      196.03     51.23 o
   6  11   6        3.08      -67.85     45.23 o
  -7  12   6      468.43      456.85     84.63 o
  -6  12   6      532.51      623.15     88.22 o
  -5  12   6     1351.18     1505.94    157.55 o
  -4  12   6     1619.67     1675.04    145.27 o
  -3  12   6     2006.11     1894.15    115.50 o
  -2  12   6     1307.00     1461.99    156.53 o
  -1  12   6     2643.82     2533.60    130.12 o
   0  12   6     3880.27     3951.94    186.20 o
   1  12   6     3870.90     3963.24    161.35 o
   2  12   6     2829.69     2954.82    107.61 o
   3  12   6     2601.41     2674.41    110.11 o
   4  12   6     4127.04     4031.64    112.79 o
   5  12   6     2359.21     2478.67    126.11 o
  -6  13   6     1008.99      977.77     96.01 o
  -5  13   6     2330.53     2682.45    159.60 o
  -4  13   6     2035.00     1846.12    201.54 o
  -3  13   6     2730.06     2788.85    182.10 o
  -2  13   6     1812.60     1680.43    110.67 o
  -1  13   6     1886.73     1660.53    112.12 o
   0  13   6      534.99      513.66     85.91 o
   1  13   6     1604.70     1641.12    117.38 o
   2  13   6      822.99      685.89     94.56 o
   3  13   6      816.31      988.84     81.20 o
   4  13   6       15.95      -48.33     55.16 o
  -5  14   6     1429.14     1448.59    112.74 o
  -4  14   6      282.06      391.16     83.18 o
  -3  14   6     1270.25     1380.33    109.47 o
  -2  14   6     1405.33     1459.63    111.79 o
  -1  14   6     1729.95     1796.51    119.85 o
   0  14   6     1109.10     1177.05    104.83 o
   1  14   6     2452.65     2593.86    141.28 o
   2  14   6     1904.26     1803.73    129.19 o
   3  14   6     1972.73     2018.78    132.14 o
  -2  15   6      836.75      881.91    106.40 o
  -1  15   6     1330.90     1393.25    136.07 o
   0  15   6     1010.29      821.66    101.07 o
   1  15   6      595.84      745.52    104.71 o
 -11   0   7     4295.08     4345.95    239.40 o
  -9   0   7    10580.81    10942.62    405.13 o
  -7   0   7    14052.98    13629.17    454.24 o
  -5   0   7    24280.00    24607.47    511.41 o
  -3   0   7    19750.01    19046.71    332.31 o
  -1   0   7    22704.56    21768.04    375.81 o
   1   0   7    33973.09    34667.70    721.19 o
   3   0   7    12003.08    11527.81    398.99 o
   5   0   7    15210.59    15200.59    513.57 o
   7   0   7     1959.25     2039.98    157.55 o
   9   0   7     3725.93     4049.26    249.63 o
 -11   1   7       36.57       58.70     70.07 o
 -10   1   7      727.89      675.06     85.33 o
  -9   1   7      283.75      299.69     86.96 o
  -8   1   7     3119.97     3137.35    134.02 o
  -7   1   7      175.36      200.27     45.57 o
  -6   1   7      431.97      478.31     49.58 o
  -5   1   7       12.90       27.78     25.02 o
  -4   1   7        1.23      -16.64     20.94 o
  -3   1   7      171.67      166.56     24.13 o
  -2   1   7     2164.31     2220.78     54.25 o
  -1   1   7      119.83      120.75     23.62 o
   0   1   7     3036.99     2863.14     59.72 o
   1   1   7       91.39       88.09     28.22 o
   2   1   7     3403.37     3030.12     92.72 o
   3   1   7      221.64      171.70     44.80 o
   4   1   7     7943.53     7977.77    218.46 o
   5   1   7       79.57       93.46     60.03 o
   6   1   7     6880.72     6630.04    204.69 o
   7   1   7        9.40       78.79     70.07 o
   8   1   7     4190.97     4466.19    238.37 o
   9   1   7       63.09      -90.92     74.50 o
 -10   2   7      311.72      310.79    243.49 o
  -9   2   7     5788.43     5835.52    188.09 o
  -8   2   7       97.96      100.21     62.63 o
  -7   2   7    19422.81    18489.59    334.26 o
  -6   2   7      423.90      429.83     40.03 o
  -5   2   7    16698.08    16537.31    258.55 o
  -4   2   7      770.68      737.71     37.30 o
  -3   2   7    31377.68    30644.17    362.23 o
  -2   2   7      298.60      310.99     26.58 o
  -1   2   7    23930.43    23607.67    286.30 o
   0   2   7     2572.01     2700.08     83.42 o
   1   2   7    24052.79    23725.46    355.70 o
   2   2   7      311.12      296.91     45.53 o
   3   2   7    19071.86    18708.03    344.82 o
   4   2   7        6.43      -46.72     43.81 o
   5   2   7     8678.62     8785.90    241.57 o
   6   2   7      227.40      346.50    101.28 o
   7   2   7     5612.40     5569.32    192.36 o
   8   2   7        4.14      -66.14     65.80 o
 -10   3   7      776.54     1012.06    157.55 o
  -9   3   7       40.09       -5.07     63.22 o
  -8   3   7       92.19      112.06     47.24 o
  -7   3   7       72.78      126.01     47.06 o
  -6   3   7      828.22      877.56     49.98 o
  -5   3   7       63.46       30.69     31.84 o
  -4   3   7       60.10       80.93     32.25 o
  -3   3   7       19.75      -37.02     24.68 o
  -2   3   7      470.94      499.62     36.54 o
  -1   3   7      289.99      271.72     31.34 o
   0   3   7     1639.40     1612.23     58.29 o
   1   3   7       75.96      139.01     33.57 o
   2   3   7     5646.22     5655.01    136.82 o
   3   3   7      150.27      118.76     45.15 o
   4   3   7     2739.62     2632.68     79.77 o
   5   3   7      255.43      319.80     46.73 o
   6   3   7     5153.20     4957.71    134.32 o
   7   3   7       71.41      -53.62     60.38 o
   8   3   7     3303.52     3351.39    125.91 o
 -10   4   7      253.92      315.80     77.13 o
  -9   4   7     4520.50     4780.21    137.66 o
  -8   4   7      352.99      303.61     52.25 o
  -7   4   7    12559.88    12606.12    215.04 o
  -6   4   7      883.40      868.67     51.85 o
  -5   4   7    15364.17    14602.78    236.99 o
  -4   4   7      947.98     1051.29     53.23 o
  -3   4   7    27246.54    26764.99    396.58 o
  -2   4   7     3352.21     3379.22     74.00 o
  -1   4   7    25585.70    25634.00    339.70 o
   0   4   7      541.57      584.89     40.99 o
   1   4   7    14245.89    13852.93    223.19 o
   2   4   7     1267.86     1254.37     69.01 o
   3   4   7    17424.37    16889.51    263.21 o
   4   4   7      602.85      578.02     48.27 o
   5   4   7     7684.97     7405.65    147.48 o
   6   4   7      252.96      275.17     54.85 o
   7   4   7     5631.10     5463.12    157.70 o
   8   4   7      304.47      201.27     62.79 o
 -10   5   7      731.85      601.63     91.46 o
  -9   5   7       43.65       96.85     61.41 o
  -8   5   7      244.50      210.77     44.35 o
  -7   5   7       24.25      -21.26     41.64 o
  -6   5   7      491.51      526.19     47.75 o
  -5   5   7      136.13       76.23     36.40 o
  -4   5   7       32.53       -7.19     49.02 o
  -3   5   7     1091.31     1022.52     58.02 o
  -2   5   7      242.92      283.27     32.87 o
  -1   5   7       17.42       -4.32     30.28 o
   0   5   7     1012.11     1084.79     49.74 o
   1   5   7     1642.29     1606.63     79.19 o
   2   5   7     3870.66     3866.54     91.33 o
   3   5   7       90.18       81.58     37.70 o
   4   5   7     3786.76     3608.06    105.36 o
   5   5   7      278.06      261.39     47.91 o
   6   5   7     4376.90     4446.38    111.48 o
   7   5   7      689.55      743.21     71.96 o
   8   5   7     3458.21     3800.65    129.43 o
 -10   6   7      221.38      192.67     64.14 o
  -9   6   7     6083.24     6097.74    199.59 o
  -8   6   7      901.65      951.18     62.51 o
  -7   6   7     8323.55     8425.07    163.56 o
  -6   6   7     1997.16     1899.07     71.80 o
  -5   6   7    12062.42    11956.38    206.49 o
  -4   6   7     2127.32     2119.20     82.99 o
  -3   6   7    14255.22    13883.57    295.63 o
  -2   6   7     5625.41     5567.27    115.90 o
  -1   6   7    13238.75    13469.27    217.16 o
   0   6   7      695.26      737.84     44.36 o
   1   6   7    17098.46    16265.12    251.14 o
   2   6   7     1342.24     1448.83     61.21 o
   3   6   7    10632.08    10233.10    178.69 o
   4   6   7      802.93      868.93     74.42 o
   5   6   7     8627.73     8441.39    177.79 o
   6   6   7      664.63      738.39     82.03 o
   7   6   7     3286.40     3735.24    142.04 o
   8   6   7      384.82      483.81     70.83 o
  -9   7   7       22.59      -44.58     45.16 o
  -8   7   7      820.88      851.47     84.46 o
  -7   7   7        0.77      -13.16     40.84 o
  -6   7   7       40.10        8.16     40.30 o
  -5   7   7       85.91       55.24     37.63 o
  -4   7   7       58.84       86.43     37.84 o
  -3   7   7      347.35      358.65     44.89 o
  -2   7   7      222.45      248.70     42.53 o
  -1   7   7       29.76       70.89     41.79 o
   0   7   7     2691.08     2699.17     90.96 o
   1   7   7     3272.73     3275.72     96.84 o
   2   7   7     1550.40     1441.18     60.93 o
   3   7   7      852.12      938.50     55.12 o
   4   7   7     4998.11     4930.36    115.27 o
   5   7   7      996.32     1182.17     66.16 o
   6   7   7     2495.54     2588.42     90.90 o
   7   7   7      590.45      692.09     82.40 o
  -9   8   7     4520.55     4675.21    136.44 o
  -8   8   7     1771.37     1652.38     91.28 o
  -7   8   7     3147.12     3396.53    117.55 o
  -6   8   7     1000.66     1116.74     88.15 o
  -5   8   7    11997.36    11542.26    276.37 o
  -4   8   7     4511.76     4468.51    152.45 o
  -3   8   7     7678.51     7444.86    168.48 o
  -2   8   7      287.96      307.03     48.09 o
  -1   8   7    21163.21    21036.64    483.08 o
   0   8   7     6329.87     6418.63    278.27 o
   1   8   7    11263.26    11252.19    188.58 o
   2   8   7      991.08     1032.44     54.25 o
   3   8   7     6153.65     5873.44    125.42 o
   4   8   7     2026.33     1881.20     65.58 o
   5   8   7     4416.12     4530.42    102.28 o
   6   8   7      770.64      879.44     65.35 o
   7   8   7     1818.14     1819.13     93.88 o
  -8   9   7      226.99      100.51     59.29 o
  -7   9   7       36.02        1.42     51.25 o
  -6   9   7      302.05      275.13     69.71 o
  -5   9   7       84.38       30.97     51.28 o
  -4   9   7       29.62      100.51     58.84 o
  -3   9   7      286.39      464.30     75.95 o
  -2   9   7        7.04        3.45     50.00 o
  -1   9   7      519.17      504.86     74.00 o
   0   9   7     1914.39     1974.12    114.85 o
   1   9   7      154.98      154.94     37.35 o
   2   9   7      693.58      736.66     64.92 o
   3   9   7     1313.05     1315.52     77.69 o
   4   9   7     2295.68     2211.81     96.46 o
   5   9   7      891.28      932.84     76.81 o
   6   9   7     1580.10     1487.90     99.92 o
  -8  10   7     1379.49     1343.73     86.94 o
  -7  10   7     3922.89     4181.98    136.10 o
  -6  10   7     1887.16     2116.84    128.01 o
  -5  10   7     5746.42     5834.18    193.81 o
  -4  10   7     3010.42     2759.24    125.77 o
  -3  10   7     8241.14     8280.55    420.48 o
  -2  10   7     2523.51     2576.32    168.80 o
  -1  10   7    10281.23    10366.46    283.53 o
   0  10   7     3527.84     3866.66    156.74 o
   1  10   7     4540.90     4722.80    160.68 o
   2  10   7     2982.54     2927.43    105.66 o
   3  10   7     6668.59     6760.60    146.86 o
   4  10   7     1035.58     1223.39     83.72 o
   5  10   7     1940.52     2053.05    104.18 o
   6  10   7     1068.05      969.94     70.47 o
  -7  11   7        0.11       -3.54     57.52 o
  -6  11   7      700.89      619.52     88.11 o
  -5  11   7       76.60      112.54     66.55 o
  -4  11   7        3.52      -60.08     57.39 o
  -3  11   7      346.65      249.76     66.34 o
  -2  11   7       10.69      -72.89     52.03 o
  -1  11   7      503.17      431.22     80.21 o
   0  11   7      257.02      312.58     75.07 o
   1  11   7      201.25      167.58     66.34 o
   2  11   7     1016.56     1156.34     79.56 o
   3  11   7      650.56      740.01    119.92 o
   4  11   7      663.51      615.43     78.26 o
   5  11   7      653.26      589.13     61.98 o
  -6  12   7     2856.35     2531.92    159.60 o
  -5  12   7     2928.29     3065.81    147.55 o
  -4  12   7     2426.54     2449.78    181.08 o
  -3  12   7     4083.36     4178.72    167.76 o
  -2  12   7     3331.68     3170.43    148.25 o
  -1  12   7     2834.26     2738.24    227.12 o
   0  12   7     1868.12     1831.74    119.98 o
   1  12   7     3177.79     3004.83    174.94 o
   2  12   7     2064.95     2148.32    226.10 o
   3  12   7     3566.93     3691.33    147.61 o
   4  12   7     1430.81     1581.33     96.07 o
  -5  13   7       32.88      -51.15     66.37 o
  -4  13   7       51.25      -12.21     64.91 o
  -3  13   7      160.56       54.06     64.34 o
  -2  13   7       27.71       -2.16     64.37 o
  -1  13   7      399.80      430.69     85.36 o
   0  13   7       55.41      165.69    189.27 o
   1  13   7      832.63     1048.77    152.44 o
   2  13   7      270.90      280.79     83.89 o
   3  13   7     1050.45     1067.14    184.15 o
  -3  14   7     1889.44     1817.22    126.93 o
  -2  14   7     2415.65     2089.06    130.79 o
  -1  14   7     1998.75     2177.10    131.57 o
   0  14   7     1588.39     1802.64    129.61 o
   1  14   7     2560.23     2896.50    175.97 o
 -10   0   8     2663.76     2537.18    196.43 o
  -8   0   8     5817.13     6216.10    278.27 o
  -6   0   8     3911.76     3554.10    186.20 o
  -4   0   8     4832.20     4820.27    203.43 o
  -2   0   8     8266.40     8394.02    262.56 o
   0   0   8     1851.59     1949.27     75.77 o
   2   0   8     1263.49     1228.28     80.40 o
   4   0   8       65.28       98.21     90.03 o
   6   0   8      394.83      493.11    116.63 o
   8   0   8       79.50      -14.32    108.44 o
 -10   1   8        4.17       84.44     68.32 o
  -9   1   8     2826.24     2855.45    136.58 o
  -8   1   8      256.31      206.66     65.82 o
  -7   1   8     4829.44     4532.82    156.26 o
  -6   1   8        4.02      -35.44     39.26 o
  -5   1   8    10713.47    11075.75    219.62 o
  -4   1   8      551.20      525.97     37.27 o
  -3   1   8    18056.56    17665.42    288.24 o
  -2   1   8       12.00       -6.37     23.70 o
  -1   1   8    16236.27    16204.44    209.67 o
   0   1   8       53.00      -10.49     25.95 o
   1   1   8    21973.78    21317.03    294.85 o
   2   1   8      488.55      505.20     52.21 o
   3   1   8    16178.22    16002.55    307.86 o
   4   1   8       16.31       29.63     56.48 o
   5   1   8    14201.60    13619.21    341.44 o
   6   1   8      127.11       39.14    135.04 o
   7   1   8     8794.38     8620.31    255.98 o
   8   1   8        1.89       60.26     77.31 o
 -10   2   8     3600.97     3676.14    205.63 o
  -9   2   8      123.88       51.36     63.61 o
  -8   2   8     7371.05     7693.47    224.89 o
  -7   2   8      143.60      100.83     48.17 o
  -6   2   8     4002.83     4121.23    116.65 o
  -5   2   8       51.57       39.87     34.99 o
  -4   2   8     6880.41     6975.60    134.75 o
  -3   2   8       83.14       27.78     28.22 o
  -2   2   8     1602.13     1484.15     46.37 o
  -1   2   8      212.26      154.87     27.88 o
   0   2   8     3409.79     3540.21     71.32 o
   1   2   8       81.20       26.80     35.61 o
   2   2   8     1326.77     1294.60     70.06 o
   3   2   8      313.80      268.48     55.08 o
   4   2   8       38.62      -28.00     47.16 o
   5   2   8       18.78      -26.86     61.48 o
   6   2   8       17.10       53.52     91.05 o
   7   2   8       43.59      -66.92     68.62 o
   8   2   8      802.78      918.64    106.33 o
 -10   3   8       83.75       26.97    113.56 o
  -9   3   8     1366.97     1332.65    109.47 o
  -8   3   8      471.35      396.36     73.62 o
  -7   3   8     7405.96     7365.51    270.44 o
  -6   3   8      165.00      136.14     40.35 o
  -5   3   8     7455.62     7109.27    139.59 o
  -4   3   8     2244.41     2181.89     72.12 o
  -3   3   8    12876.53    12304.17    219.77 o
  -2   3   8      150.27       91.85     32.36 o
  -1   3   8    15969.08    15996.89    228.37 o
   0   3   8     2155.92     2162.59     69.14 o
   1   3   8    11614.38    11257.27    193.65 o
   2   3   8      848.11      822.98     64.05 o
   3   3   8    19500.05    19197.21    360.93 o
   4   3   8       41.36      -54.28     46.77 o
   5   3   8     9118.90     9254.23    392.97 o
   6   3   8      439.25      558.77    108.44 o
   7   3   8     8589.10     8408.96    254.59 o
   8   3   8       14.72      -95.03     87.98 o
 -10   4   8     3531.92     3598.52    154.73 o
  -9   4   8      139.18      -41.95    111.51 o
  -8   4   8     3603.57     3387.42    112.93 o
  -7   4   8      322.14      290.48     55.10 o
  -6   4   8     7027.10     7045.65    142.85 o
  -5   4   8      583.21      501.07     47.27 o
  -4   4   8     6302.74     6072.20    125.13 o
  -3   4   8      166.63      196.47     39.97 o
  -2   4   8     1654.40     1680.07     56.29 o
  -1   4   8      274.69      258.35     34.47 o
   0   4   8     1403.20     1437.40     57.44 o
   1   4   8      209.97      202.97     45.80 o
   2   4   8      360.35      412.58     60.46 o
   3   4   8        9.89      -48.97     41.17 o
   4   4   8       49.47       17.18     49.74 o
   5   4   8        3.89      -15.32     50.61 o
   6   4   8       30.30      -49.57     68.54 o
   7   4   8       15.49      -30.38     51.32 o
  -9   5   8     1510.26     1720.16     93.28 o
  -8   5   8      121.48      162.70     54.87 o
  -7   5   8     5052.66     5196.12    121.63 o
  -6   5   8     1289.04     1373.47     66.73 o
  -5   5   8     6412.53     6279.85    132.53 o
  -4   5   8      399.17      372.60     44.41 o
  -3   5   8    11101.17    11079.47    194.27 o
  -2   5   8     2224.57     2036.56     70.55 o
  -1   5   8    14081.67    13854.07    226.21 o
   0   5   8     1798.22     1681.20     77.32 o
   1   5   8    12803.04    12169.96    245.27 o
   2   5   8      943.30     1028.62     69.58 o
   3   5   8    13599.09    13564.85    303.08 o
   4   5   8     1310.60     1521.25     69.16 o
   5   5   8     8248.63     8438.26    166.84 o
   6   5   8      420.98      417.19     59.66 o
   7   5   8     5866.02     6099.15    163.88 o
  -9   6   8      333.50      292.95     65.59 o
  -8   6   8     3467.00     3386.09    118.67 o
  -7   6   8      232.18      199.46     46.14 o
  -6   6   8     3406.17     3503.41     97.74 o
  -5   6   8     1872.89     2006.44     75.19 o
  -4   6   8     4000.96     3953.99    124.04 o
  -3   6   8       59.05        2.40     37.21 o
  -2   6   8     3393.87     3425.29     92.00 o
  -1   6   8      425.35      430.77     50.93 o
   0   6   8     1272.29     1333.97     70.40 o
   1   6   8       89.07       58.10     46.24 o
   2   6   8      387.29      360.74     55.61 o
   3   6   8       36.30       23.65     41.63 o
   4   6   8        8.72      -39.86     40.47 o
   5   6   8       22.41       -7.90     47.13 o
   6   6   8        2.77        1.47     47.14 o
   7   6   8      155.62      177.01     67.75 o
  -9   7   8     1535.12     1707.74     99.93 o
  -8   7   8      605.53      503.83     58.15 o
  -7   7   8     1757.87     1906.37     80.59 o
  -6   7   8     1247.19     1337.75     69.40 o
  -5   7   8     5028.56     5216.67    122.12 o
  -4   7   8     1278.07     1452.99     68.56 o
  -3   7   8     7792.99     7920.83    156.72 o
  -2   7   8     1265.72     1387.46     73.26 o
  -1   7   8    14359.79    14381.73    355.88 o
   0   7   8     4013.36     4219.20    229.16 o
   1   7   8    12581.20    12510.16    254.89 o
   2   7   8     1806.91     1858.64     74.42 o
   3   7   8     9040.82     8694.77    165.08 o
   4   7   8     2894.44     2830.46     90.07 o
   5   7   8     5494.40     5954.31    136.10 o
   6   7   8      968.62     1071.36     71.87 o
  -8   8   8     2708.14     2918.32    100.59 o
  -7   8   8      310.24      284.47     50.03 o
  -6   8   8     3171.15     3031.91     95.27 o
  -5   8   8      141.50      129.35     42.60 o
  -4   8   8     2014.35     1993.59     76.59 o
  -3   8   8       78.18       34.69     45.99 o
  -2   8   8     6334.27     6216.25    151.04 o
  -1   8   8      565.10      509.05     81.66 o
   0   8   8      579.45      605.33     79.51 o
   1   8   8       53.06        4.13     42.23 o
   2   8   8     1039.68     1058.45     72.36 o
   3   8   8       58.57       30.10     39.71 o
   4   8   8       58.65       12.74     60.54 o
   5   8   8      100.37       48.17     52.84 o
   6   8   8       80.83       66.28     52.50 o
  -8   9   8     1077.26     1106.99     74.19 o
  -7   9   8     1610.39     1833.01     85.56 o
  -6   9   8      913.27      956.22     66.88 o
  -5   9   8     3168.23     3388.65    101.73 o
  -4   9   8     2556.77     2695.45    100.78 o
  -3   9   8     5117.12     4901.64    134.05 o
  -2   9   8     2215.29     2403.13    124.40 o
  -1   9   8     5741.91     5370.94    185.18 o
   0   9   8     2421.01     2495.03    130.21 o
   1   9   8     7812.36     7887.73    327.38 o
   2   9   8     2779.84     2794.54     86.34 o
   3   9   8     5497.27     5422.14    124.71 o
   4   9   8     1180.44     1315.87     70.58 o
   5   9   8     4782.50     4899.36    125.14 o
  -7  10   8      522.50      509.42     72.93 o
  -6  10   8     2629.52     2665.15     95.06 o
  -5  10   8      274.46      223.11     55.50 o
  -4  10   8     2384.62     2351.67     99.28 o
  -3  10   8      522.10      260.91     75.87 o
  -2  10   8     1498.23     1371.45    104.71 o
  -1  10   8      112.00       50.87     63.22 o
   0  10   8      740.11      739.64     89.67 o
   1  10   8       32.02       38.92     64.34 o
   2  10   8      228.15      149.79     73.05 o
   3  10   8        0.64       29.93     42.11 o
   4  10   8       22.74        0.12     43.39 o
   5  10   8       53.21       38.36     51.79 o
  -6  11   8     1322.73     1209.29    170.85 o
  -5  11   8     1825.80     2000.11    127.30 o
  -4  11   8     2426.43     2446.39    134.55 o
  -3  11   8     2848.71     3045.24    192.33 o
  -2  11   8     1878.19     1926.57    125.77 o
  -1  11   8     4187.30     4224.44    173.46 o
   0  11   8     2554.49     2535.11    133.83 o
   1  11   8     3596.21     3281.59    303.85 o
   2  11   8     1440.70     1794.65    125.65 o
   3  11   8     3449.26     3550.29    128.77 o
   4  11   8     1866.08     1992.55     76.04 o
  -5  12   8      564.43      645.73     95.49 o
  -4  12   8     1251.22     1275.94    112.74 o
  -3  12   8       53.98        8.59     64.91 o
  -2  12   8      356.63      309.67     85.94 o
  -1  12   8      265.93      241.18     74.00 o
   0  12   8     1150.86     1235.43    106.27 o
   1  12   8        8.17       17.64     73.66 o
   2  12   8       23.10      -67.59     89.01 o
   3  12   8      100.82       84.72     77.97 o
  -4  13   8     1590.20     1566.48    141.18 o
  -3  13   8     1290.68     1208.29    108.25 o
  -2  13   8     1749.19     1835.58    220.98 o
  -1  13   8     1350.81     1487.50    119.30 o
   0  13   8     2097.53     1833.32    175.97 o
   1  13   8     3174.10     3565.48    168.18 o
  -9   0   9       11.82      -77.75     83.89 o
  -7   0   9      417.66      421.50    112.54 o
  -5   0   9       60.45      -96.17     81.84 o
  -3   0   9     3654.27     3421.54    153.74 o
  -1   0   9     2961.63     2981.62    103.11 o
   1   0   9     7288.16     7222.43    205.43 o
   3   0   9     7299.48     7286.21    306.92 o
   5   0   9     5182.91     4857.48    253.72 o
   7   0   9     4789.80     4986.38    276.23 o
  -9   1   9        1.12       15.35     66.55 o
  -8   1   9     5431.28     5592.71    188.09 o
  -7   1   9      286.96      298.28     74.00 o
  -6   1   9    10015.09     9643.10    255.36 o
  -5   1   9        3.13      -20.95     55.58 o
  -4   1   9    11485.38    11358.87    227.57 o
  -3   1   9       92.91       -9.71     33.07 o
  -2   1   9    17830.13    17214.49    239.74 o
  -1   1   9      215.16      203.76     32.27 o
   0   1   9    11164.57    10785.00    155.43 o
   1   1   9        0.96      -52.35     34.90 o
   2   1   9     6461.73     6316.85    156.72 o
   3   1   9       33.34       -4.82     49.15 o
   4   1   9     5083.20     4969.45    175.78 o
   5   1   9        0.43      -56.98    108.44 o
   6   1   9     1571.05     1404.35    110.33 o
   7   1   9        0.48      -79.03     72.97 o
  -9   2   9        0.11      -95.42     63.61 o
  -8   2   9      231.39      264.72     78.76 o
  -7   2   9       34.60       53.78     61.38 o
  -6   2   9       32.78       53.09     52.06 o
  -5   2   9      891.91      948.00     68.37 o
  -4   2   9      222.84      229.62     41.20 o
  -3   2   9     2561.36     2449.43    141.17 o
  -2   2   9      306.69      275.10     35.53 o
  -1   2   9     4532.82     4701.35     86.98 o
   0   2   9        4.36      -24.70     33.23 o
   1   2   9     5753.59     5768.45    145.94 o
   2   2   9      665.61      694.42     70.23 o
   3   2   9     6188.43     6131.60    160.63 o
   4   2   9        7.25      -62.21     46.31 o
   5   2   9     6088.11     6190.68    206.14 o
   6   2   9      153.98      150.39     78.13 o
   7   2   9     5224.67     4971.10    193.15 o
  -9   3   9       53.33      166.73     75.87 o
  -8   3   9     6880.45     6890.04    279.29 o
  -7   3   9      529.61      596.37     87.31 o
  -6   3   9     9345.10     9499.03    206.31 o
  -5   3   9       80.43       40.30     55.82 o
  -4   3   9    14841.84    14452.03    241.82 o
  -3   3   9      456.53      495.47     48.80 o
  -2   3   9     8234.04     8096.92    138.87 o
  -1   3   9      678.21      628.13     48.70 o
   0   3   9     7976.46     8211.74    156.19 o
   1   3   9       41.61        3.25     64.91 o
   2   3   9     6858.53     6910.73    170.04 o
   3   3   9       61.59       50.98     51.64 o
   4   3   9     3066.51     2907.34    112.35 o
   5   3   9       34.36       39.79     52.05 o
   6   3   9     3258.46     3048.18    147.49 o
   7   3   9        1.24       31.67     74.50 o
  -9   4   9       13.87       -7.67     71.61 o
  -8   4   9        5.54      -38.35     61.48 o
  -7   4   9       77.06       76.19     52.68 o
  -6   4   9      626.56      521.80     65.73 o
  -5   4   9     1535.78     1618.44     71.35 o
  -4   4   9       67.85       61.59     51.39 o
  -3   4   9     1452.67     1364.10     63.24 o
  -2   4   9      246.60      192.65     42.95 o
  -1   4   9     5447.28     5450.19    106.90 o
   0   4   9       33.23      -19.49     45.54 o
   1   4   9     6374.76     6068.55    152.50 o
   2   4   9      764.82      709.56     66.82 o
   3   4   9     4487.87     4512.56    135.28 o
   4   4   9      568.58      632.02     66.91 o
   5   4   9     5790.70     6192.44    421.24 o
   6   4   9      504.24      576.49     97.19 o
  -9   5   9      671.74      515.82     89.14 o
  -8   5   9     5149.20     5163.84    149.15 o
  -7   5   9     1407.89     1363.72     84.37 o
  -6   5   9     7613.40     7882.73    181.63 o
  -5   5   9       33.19      -44.21     40.83 o
  -4   5   9     9641.62     9507.87    180.09 o
  -3   5   9     1662.30     1675.74     71.64 o
  -2   5   9     5585.41     5758.34    127.05 o
  -1   5   9      367.56      385.83     64.91 o
   0   5   9    12886.62    12817.64    259.73 o
   1   5   9     2702.58     2720.07    102.71 o
   2   5   9     5057.06     5330.79    147.40 o
   3   5   9      120.33       54.62     50.75 o
   4   5   9     4073.32     4040.85    133.54 o
   5   5   9      314.26      255.05     86.64 o
   6   5   9     1198.26     1364.42     93.28 o
  -8   6   9       13.92      -79.82     53.21 o
  -7   6   9      463.75      424.76     55.75 o
  -6   6   9      591.91      595.11     59.00 o
  -5   6   9      382.56      395.55     65.46 o
  -4   6   9       62.29       83.99     43.20 o
  -3   6   9     1824.03     1867.66     75.66 o
  -2   6   9      868.24     1043.41     62.84 o
  -1   6   9     1413.65     1486.04    106.80 o
   0   6   9      702.37      628.65     81.51 o
   1   6   9     4287.31     4365.16    131.85 o
   2   6   9      347.18      305.71     60.18 o
   3   6   9     4631.20     4762.23    155.99 o
   4   6   9      829.71      910.23     77.91 o
   5   6   9     3721.06     3998.72    139.93 o
   6   6   9      478.50      419.46     72.16 o
  -8   7   9     3435.67     3551.03    129.61 o
  -7   7   9      689.67      696.86     94.26 o
  -6   7   9     5465.97     5992.79    139.61 o
  -5   7   9     1149.46     1199.81     69.81 o
  -4   7   9     5652.89     5561.49    130.24 o
  -3   7   9      746.54      668.98     76.17 o
  -2   7   9     8618.42     8472.05    248.85 o
  -1   7   9     1002.30     1014.62     91.12 o
   0   7   9     6916.98     6627.69    210.51 o
   1   7   9      912.07     1052.30    108.44 o
   2   7   9     4214.59     4309.78    156.10 o
   3   7   9      562.42      411.66     64.97 o
   4   7   9     2656.46     2752.05    169.52 o
   5   7   9      361.54      326.00     59.07 o
  -7   8   9      155.46      107.45     50.87 o
  -6   8   9      396.88      325.50     56.11 o
  -5   8   9      196.83      177.06     70.61 o
  -4   8   9      283.77      300.57     50.99 o
  -3   8   9      936.05      992.00     76.77 o
  -2   8   9     1077.20     1088.54    101.28 o
  -1   8   9      929.54      937.79     94.56 o
   0   8   9      705.55      658.88     89.67 o
   1   8   9     1980.05     1968.66    244.51 o
   2   8   9     1223.83     1255.14     81.11 o
   3   8   9     2988.06     2965.24     93.17 o
   4   8   9      737.02      798.07    106.61 o
   5   8   9     2596.72     2447.76     94.38 o
  -7   9   9     1175.91     1268.28     76.96 o
  -6   9   9     4021.96     4084.11    117.26 o
  -5   9   9     1265.67     1252.32     72.68 o
  -4   9   9     3444.83     3563.31    173.86 o
  -3   9   9     1634.74     1524.86    113.02 o
  -2   9   9     5186.62     5301.43    188.81 o
  -1   9   9     1951.88     2303.29    194.38 o
   0   9   9     2560.85     2713.38    138.03 o
   1   9   9      528.49      508.43     86.77 o
   2   9   9     3390.73     3247.18    214.84 o
   3   9   9      430.43      411.04     53.36 o
   4   9   9     1733.64     1628.17     79.81 o
  -6  10   9       39.18      -74.32     49.55 o
  -5  10   9      489.09      565.46     70.42 o
  -4  10   9      503.11      397.09     91.05 o
  -3  10   9      253.46      311.80     78.60 o
  -2  10   9      775.23      910.14    100.48 o
  -1  10   9     1403.10     1465.02    161.64 o
   0  10   9     1021.59     1048.03    112.54 o
   1  10   9     1048.08      918.10    234.28 o
   2  10   9     1865.37     1827.34    125.85 o
   3  10   9     1857.58     1877.92    130.21 o
  -5  11   9     1308.38     1332.06    117.91 o
  -4  11   9     3128.27     3109.46    259.86 o
  -3  11   9     1795.70     1718.96    122.10 o
  -2  11   9     2658.95     2795.21    146.85 o
  -1  11   9     1160.73     1049.15    105.62 o
   0  11   9     2554.28     2516.98    139.48 o
   1  11   9      709.88      692.41    172.90 o
   2  11   9     2545.24     2899.49    155.29 o
  -3  12   9      159.13      147.04     80.21 o
  -2  12   9      709.35      712.34    100.55 o
  -1  12   9      545.86      751.65     98.91 o
   0  12   9     1256.08     1294.40    114.85 o
   1  12   9     1104.41     1095.30    114.19 o
  -8   0  10     2962.50     3171.48    204.61 o
  -6   0  10     8384.35     8033.05    327.38 o
  -4   0  10     9499.10     9702.68    364.21 o
  -2   0  10    12641.51    12252.20    246.01 o
   0   0  10    12143.08    11911.05    314.59 o
   2   0  10     5707.31     5480.09    263.95 o
   4   0  10     8050.50     7488.78    331.47 o
   6   0  10     3920.43     4180.21    249.63 o
  -9   1  10     1574.06     1785.56    127.22 o
  -8   1  10       46.35       -4.75     76.31 o
  -7   1  10      911.86      987.77    121.74 o
  -6   1  10        8.38       63.30     66.71 o
  -5   1  10     2098.21     2083.20    115.72 o
  -4   1  10      168.33      231.96     57.10 o
  -3   1  10      328.74      392.11     71.47 o
  -2   1  10        0.54      -17.81     33.97 o
  -1   1  10       82.43       14.38     33.29 o
   0   1  10      288.77      236.63     36.79 o
   1   1  10      271.80      301.15     56.48 o
   2   1  10      314.10      289.06     54.85 o
   3   1  10      454.74      550.18     68.54 o
   4   1  10        0.68      -18.46     68.71 o
   5   1  10      507.50      431.99     88.26 o
   6   1  10       30.69      -73.74     69.79 o
  -9   2  10       10.64      -56.27     69.45 o
  -8   2  10     3880.81     3899.51    167.07 o
  -7   2  10       39.57      -32.48     69.40 o
  -6   2  10     6429.63     6321.42    277.25 o
  -5   2  10      255.94      162.71     57.05 o
  -4   2  10     8679.97     8233.57    216.06 o
  -3   2  10        6.52       18.14     42.08 o
  -2   2  10    11930.97    11907.56    211.53 o
  -1   2  10      506.96      553.50     40.52 o
   0   2  10    11249.43    10959.26    234.64 o
   1   2  10      112.17       86.49     53.47 o
   2   2  10     9803.50     9768.14    220.89 o
   3   2  10      106.38       69.90     51.92 o
   4   2  10     6637.51     6923.77    670.10 o
   5   2  10      233.97      132.96    126.86 o
   6   2  10     4659.35     4733.94    188.81 o
  -8   3  10        2.21       35.14     68.83 o
  -7   3  10     1877.87     2018.04    123.19 o
  -6   3  10       38.14      -57.91     46.67 o
  -5   3  10      657.79      636.78     70.52 o
  -4   3  10       83.44       65.42     42.80 o
  -3   3  10      372.22      444.38     71.87 o
  -2   3  10        4.31      -15.10     40.22 o
  -1   3  10      152.05       81.58     40.21 o
   0   3  10      100.14       68.69     49.95 o
   1   3  10      178.19      203.07     53.65 o
   2   3  10      192.10      187.44     56.25 o
   3   3  10      116.35       91.44     70.26 o
   4   3  10       22.25      -78.71     54.15 o
   5   3  10      750.32      744.32    109.47 o
   6   3  10      117.10       11.84     77.31 o
  -8   4  10     3317.30     3277.00    193.36 o
  -7   4  10      631.20      558.10     88.83 o
  -6   4  10     3778.55     3978.05    127.74 o
  -5   4  10      179.41      110.92     47.74 o
  -4   4  10     9401.00     9529.55    272.52 o
  -3   4  10      937.56      978.36     62.98 o
  -2   4  10     7938.69     7976.70    160.92 o
  -1   4  10       29.44       15.50     65.48 o
   0   4  10    13648.47    13943.64    283.70 o
   1   4  10     1175.67     1214.82     79.66 o
   2   4  10     8653.11     8420.12    199.88 o
   3   4  10      478.39      511.72     68.74 o
   4   4  10     6697.06     6473.54    176.67 o
   5   4  10      637.74      630.86     75.97 o
  -8   5  10      317.02      265.32     87.09 o
  -7   5  10     2102.94     2125.79    105.45 o
  -6   5  10      153.10       46.85     60.33 o
  -5   5  10      298.39      192.02     51.32 o
  -4   5  10        5.52       38.50     44.14 o
  -3   5  10      624.85      643.29     57.29 o
  -2   5  10      395.68      299.26     49.98 o
  -1   5  10      206.91      188.20     70.59 o
   0   5  10       54.03       28.02    126.86 o
   1   5  10       14.42      -50.22     48.68 o
   2   5  10        5.70      -26.29     48.76 o
   3   5  10       10.50      -26.89     51.67 o
   4   5  10      104.44      110.10     63.14 o
   5   5  10     1091.21      890.98    143.94 o
  -7   6  10      992.47     1032.87     85.57 o
  -6   6  10     5638.43     5750.50    137.68 o
  -5   6  10      205.67       69.89     51.67 o
  -4   6  10     4540.21     4527.33    117.95 o
  -3   6  10     2025.49     2031.86     80.58 o
  -2   6  10     7535.28     7669.27    234.37 o
  -1   6  10      376.90      455.46     77.13 o
   0   6  10     6337.37     6192.70    543.24 o
   1   6  10     1404.98     1504.73    165.74 o
   2   6  10     6363.39     6082.62    166.03 o
   3   6  10      958.24      860.39    122.77 o
   4   6  10     5989.79     6063.17    172.23 o
   5   6  10      169.68      115.78    105.34 o
  -7   7  10      620.33      559.10     78.53 o
  -6   7  10       15.67      -67.76     45.17 o
  -5   7  10     1036.87      952.00     70.00 o
  -4   7  10       17.62        4.88     49.91 o
  -3   7  10      657.31      613.47    124.82 o
  -2   7  10        0.49      -61.41     60.46 o
  -1   7  10       37.21       80.73     70.73 o
   0   7  10       60.12        3.67     66.51 o
   1   7  10        2.77      -79.08     69.89 o
   2   7  10       52.38        9.70     53.42 o
   3   7  10      267.15      277.84     63.78 o
   4   7  10      234.84      268.42     99.74 o
  -6   8  10     3218.70     3162.09    116.36 o
  -5   8  10     1056.78     1114.04     72.57 o
  -4   8  10     3533.41     3742.87    113.85 o
  -3   8  10     1184.69     1357.31    190.29 o
  -2   8  10     5076.54     5257.71    194.56 o
  -1   8  10     1455.64     1575.51    117.91 o
   0   8  10     5111.38     5291.18    195.30 o
   1   8  10     1391.36     1435.95    169.83 o
   2   8  10     4147.39     3680.22    283.39 o
   3   8  10      852.95      810.22     79.78 o
   4   8  10     4136.69     4095.47    143.15 o
  -6   9  10       26.93      -48.78     47.25 o
  -5   9  10      310.95      256.74     55.90 o
  -4   9  10      157.95      120.25     78.76 o
  -3   9  10      370.82      271.05     83.11 o
  -2   9  10       42.54       42.01     73.41 o
  -1   9  10       43.94      -53.27     80.82 o
   0   9  10        9.62       26.11     72.30 o
   1   9  10       49.67       21.58     70.73 o
   2   9  10      208.27      201.32     81.74 o
   3   9  10      199.01      265.61    172.90 o
  -5  10  10     1313.06     1389.31    167.78 o
  -4  10  10     3062.69     3643.55    196.43 o
  -3  10  10     1846.67     1904.92    126.29 o
  -2  10  10     2800.89     3097.52    232.23 o
  -1  10  10     1696.35     1928.58    131.64 o
   0  10  10     2852.91     3116.27    158.57 o
   1  10  10     1000.45     1038.30    107.04 o
   2  10  10     4215.41     4891.53    252.70 o
  -3  11  10      143.81       66.62     82.87 o
  -2  11  10        8.88      -82.80     72.97 o
  -1  11  10      132.25      225.18    195.40 o
   0  11  10       84.84       77.57     72.30 o
  -7   0  11     3458.64     3611.39    223.03 o
  -5   0  11     4771.74     5127.56    259.86 o
  -3   0  11     5923.87     6520.97    286.46 o
  -1   0  11     3009.95     2869.82    207.17 o
   1   0  11     1735.20     1788.85    112.41 o
   3   0  11      852.97      982.14    143.23 o
   5   0  11      284.47      231.21    122.77 o
  -8   1  11      681.57      945.29    134.02 o
  -7   1  11        0.58        4.46    169.83 o
  -6   1  11     1487.80     1553.50    140.16 o
  -5   1  11       89.59      -40.13     67.27 o
  -4   1  11     1968.69     1798.83    111.79 o
  -3   1  11       31.68      -64.00     63.04 o
  -2   1  11     4306.08     4517.17    103.33 o
  -1   1  11       37.62       32.42     39.86 o
   0   1  11     5267.59     5251.31    125.79 o
   1   1  11        4.03      -59.07     50.28 o
   2   1  11     6842.10     7014.69    181.48 o
   3   1  11       27.67     -106.27     70.85 o
   4   1  11     4708.96     4892.54    299.76 o
  -8   2  11       88.20       56.65     79.14 o
  -7   2  11     3628.81     3777.55    184.15 o
  -6   2  11       90.34       72.61    121.74 o
  -5   2  11     2901.15     2925.23    138.87 o
  -4   2  11       61.55      -19.64     56.04 o
  -3   2  11     4970.24     4941.75    142.70 o
  -2   2  11       73.21       17.25     45.04 o
  -1   2  11     2253.06     2343.38    109.41 o
   0   2  11      197.07      203.32     88.43 o
   1   2  11     4596.85     4546.25    184.76 o
   2   2  11       87.30       46.94     82.02 o
   3   2  11      689.65      746.63     77.29 o
   4   2  11        1.64       15.49    279.29 o
  -7   3  11        5.72      -95.42     63.61 o
  -6   3  11     1933.48     1978.23    125.47 o
  -5   3  11      264.00      174.24     63.35 o
  -4   3  11     1652.89     1723.12     95.86 o
  -3   3  11       50.68       30.54     44.13 o
  -2   3  11     4671.16     4972.33    123.36 o
  -1   3  11      628.33      644.59     71.80 o
   0   3  11     3071.43     3216.33    117.48 o
   1   3  11      119.99       11.03     56.10 o
   2   3  11     5624.14     5412.37    155.46 o
   3   3  11       69.42      128.11     64.05 o
   4   3  11     4394.09     4429.46    146.36 o
  -7   4  11     3047.25     3196.29    152.51 o
  -6   4  11      355.38      330.49     86.96 o
  -5   4  11     3540.15     3607.19    124.29 o
  -4   4  11      211.32      145.14     48.33 o
  -3   4  11     3070.24     2978.88    113.04 o
  -2   4  11       55.98       12.86     64.76 o
  -1   4  11     4237.80     4371.37    174.94 o
   0   4  11       87.07      100.80     71.08 o
   1   4  11     1989.76     2002.26    100.19 o
   2   4  11        2.85      -77.75     51.83 o
   3   4  11     1308.94     1291.42     90.86 o
   4   4  11       57.38      -75.24     58.27 o
  -7   5  11      198.73      207.88     78.37 o
  -6   5  11      815.59      779.96    116.32 o
  -5   5  11      373.94      340.27     92.93 o
  -4   5  11     1962.22     2022.38     84.78 o
  -3   5  11      716.03      774.12     65.27 o
  -2   5  11     3199.85     3235.39    121.90 o
  -1   5  11      706.85      657.03     89.38 o
   0   5  11     3385.83     3637.02    157.83 o
   1   5  11      356.26      265.41     97.19 o
   2   5  11     3836.04     3583.97    128.69 o
   3   5  11      537.37      573.93     92.84 o
   4   5  11     3348.15     3275.71    130.27 o
  -6   6  11      481.32      574.42     88.38 o
  -5   6  11     3435.20     3429.91    108.69 o
  -4   6  11      314.67      245.00     53.61 o
  -3   6  11     3374.65     3547.99    135.53 o
  -2   6  11      183.11      182.85     76.19 o
  -1   6  11     2199.09     2168.30    130.64 o
   0   6  11      275.10      183.04    100.26 o
   1   6  11     1029.50     1201.18    232.23 o
   2   6  11       22.96      -38.44     75.19 o
   3   6  11      842.69      678.13     78.91 o
  -6   7  11      220.96      195.41     74.51 o
  -5   7  11      425.01      369.57     61.26 o
  -4   7  11     2355.95     2257.25    110.39 o
  -3   7  11      791.81      970.36    103.42 o
  -2   7  11     1937.69     2001.68    129.83 o
  -1   7  11      597.90      610.98     94.69 o
   0   7  11     4122.88     4139.71    173.98 o
   1   7  11      811.28      791.91     98.72 o
   2   7  11     2597.18     2697.50    148.29 o
  -5   8  11     3498.63     3576.75    136.83 o
  -4   8  11      133.79       70.56     78.05 o
  -3   8  11     2114.51     2131.08    219.96 o
  -2   8  11      484.76      403.69     88.27 o
  -1   8  11     1534.18     1385.42    119.85 o
   0   8  11       78.74       56.78     75.95 o
   1   8  11      953.59      879.83    108.51 o
   2   8  11      128.72       22.40     79.22 o
  -3   9  11      487.01      434.03     86.00 o
  -2   9  11     1375.87     1634.72    127.55 o
  -1   9  11      827.43      947.09    141.18 o
   0   9  11     1728.09     1830.26    128.38 o
  -6   0  12      259.07      284.41    116.63 o
  -4   0  12        7.52     -144.25     96.17 o
  -2   0  12      149.43       79.80    108.44 o
   0   0  12      397.08      311.87     75.66 o
   2   0  12     1623.10     1870.15    182.10 o
  -6   1  12       37.39     -109.89     93.10 o
  -5   1  12     3608.96     3611.16    196.43 o
  -4   1  12        4.12      -62.41     71.95 o
  -3   1  12     6455.24     6925.38    216.97 o
  -2   1  12      134.02      152.65     61.14 o
  -1   1  12     4038.81     4116.34    115.87 o
   0   1  12      146.77      114.45     57.79 o
   1   1  12     7378.44     7274.76    188.96 o
   2   1  12      105.17      -13.18     60.07 o
   3   1  12     3170.82     3270.90    161.32 o
  -6   2  12       11.67      -34.96     72.75 o
  -5   2  12       25.53      -94.31     62.87 o
  -4   2  12       10.26        1.31     76.64 o
  -3   2  12       47.79       41.33     64.24 o
  -2   2  12      294.65      325.02     99.27 o
  -1   2  12      235.79       35.97     57.16 o
   0   2  12       99.70       25.32     58.37 o
   1   2  12      128.92      -41.80     58.72 o
   2   2  12     1425.33     1371.20     92.47 o
   3   2  12       18.86      -70.32     56.60 o
  -6   3  12      126.03      182.10     82.47 o
  -5   3  12     4758.61     4685.39    177.80 o
  -4   3  12      216.93      117.13     64.87 o
  -3   3  12     4859.59     5167.19    154.41 o
  -2   3  12      121.65      183.25     61.33 o
  -1   3  12     4999.57     5127.00    258.83 o
   0   3  12       81.91      -59.48     68.83 o
   1   3  12     4296.26     4405.77    143.94 o
   2   3  12       19.87      -84.74     62.01 o
  -5   4  12       16.98     -105.03     76.03 o
  -4   4  12       10.70      -65.82     66.58 o
  -3   4  12       18.88       71.32     57.49 o
  -2   4  12      136.78       27.63     60.59 o
  -1   4  12       40.22      -48.58     69.31 o
   0   4  12      352.68      382.62     88.27 o
   1   4  12       46.30      -80.39     69.89 o
   2   4  12      637.91      614.06     77.25 o
  -5   5  12     3302.08     3182.96    147.39 o
  -4   5  12      418.68      392.72     90.29 o
  -3   5  12     3660.56     3939.68    143.50 o
  -2   5  12      193.34      223.48     77.65 o
  -1   5  12     4486.37     4663.91    186.49 o
   0   5  12      473.79      507.46     85.35 o
   1   5  12     3230.55     3381.78    163.41 o
  -4   6  12       14.69      101.13     66.94 o
  -3   6  12       53.80       85.16     75.66 o
  -2   6  12       79.58      119.90     75.45 o
  -1   6  12      110.09      -17.80     73.66 o
   0   6  12      295.79      262.50     86.08 o
   1   6  12       94.20      -23.04     79.12 o
  -3   7  12     3744.81     4033.94    339.66 o
  -2   7  12      916.71     1100.40    112.60 o
  -1   7  12     2839.40     2731.96    181.08 o
  -3   0  13     2579.95     2430.78    196.43 o
  -4   1  13      624.21      822.26    104.83 o
  -3   1  13       33.74       -0.32     83.89 o
  -2   1  13      772.85      736.60    141.18 o
  -1   1  13       27.19      192.33    124.81 o
   0   1  13      186.40      151.52     66.40 o
  -3   2  13     2335.23     2596.52    212.80 o
  -2   2  13      260.65      158.62     87.52 o
  -1   2  13     3328.93     3578.65    243.49 o
  -2   3  13      836.82      735.87    104.71 o
  -1   3  13        3.50     -107.34     74.68 o
 
